# Supplementary material for: Mosaic composition of ribA and wspB genes flanking the virB8-D4 operon in the Wolbachia supergroup B-strain, wStr
Source: Arch Microbiol. 2015 Sep 23;198:53–69. doi: 10.1007/s00203-015-1154-8 (PMC4705124; doi:10.1007/s00203-015-1154-8)
Supplement: Supplementary file 2 — Genbank accession numbers for all Wolbachia homologs of ribA, ribB, virB8-D4, wspB and topA, including those from B wStr. N/A: not applicable either because the sequences are not available or were not used in the comparisons reported in the tables and figures. The C wOv genome is not annotated and the numerical values refer to genome coordinates determined by BLAST comparisons to B wStr. (XLSX 177 kb) [file 203_2015_1154_MOESM2_ESM.xlsx]

## Sheet: Sheet1
Gene/Protein	wStr	wPip	wVitB	wNo	wMet	wTai	wVulC	wCLE	wMel	wRi	wAna	wAu	wCobU4-2	wCobU5-2	wHa	wKue3	wAtab3	wBm	wOo	wOv
ribB	KF430635.1	NC_010981.1	N/A	CP003883.1	AP013028.1	N/A	N/A	AP013028.1	NC_002978.6	CP001391.1	ZP_00373614.1	Lk055284.1	N/A	N/A	CP003884.1	N/A	N/A	NC_006833.1	NC_018267	HG810405.1
RibB	AIF71185.1	WPa_1195		wNo_08510	WCLE_004700			WCLE_004700	WD0653	WRi_004900	WwAna1083	WPWAU_0577			wHa_05500			Wbm0312	WOO_RS02850; pseudo.	unannotated
	GI:664686798	GI:190571575		GI:481067697	N/A			GI:651087323	GI:42520502	GI:225592253	GI:58699053	GI:697263341			GI:481068604			GI:58584570	GI:402496444	407841-408361
ribA	KF430634.1	NC_010981.1	NZ_AERW01000290.1	CP003883.1	N/A	AB045234.1	AY967767.2	AP013028.1	NC_002978.6	CP001391.1	ZP_00373614.1	N/A	N/A	N/A	CP003884.1	AB045235.1	N/A	NC_006833.1	NC_018267
RibA	AIF71177.1	WPa_1254	WendwoN_010100004874	wNo_10710				WCLE_00040	WD0003	WRi_000040	WwAna0949				wHa_00030			Wbm0278	wOo_07280	unannotated
	GI:664686789	GI:190571630	GI:353328541	GI:481067890		GI:8885488	GI:62548143	GI:651086866	GI:42519922	GI:225591856	GI:58698727				GI:481068109	GI:8885496		GI:58584536	GI:398650141	295642-296724
virB8	KF430634.1	NC_010981.1	NZ_AERW01000290.1	CP003883.1	N/A	AB045234.1	AY967767.2	AP013028.1	NC_002978.6	CP001391.1	ZP_00373614.1	N/A	N/A	N/A	N/A	AB045235.1	DQ887624.1	NC_006833.1	NC_018267
VirB8	AIF71178.1	WPa_1255	WendwoN_010100004879	wNo_10720				WCLE_00050	WD0004	WRi_000050	WwAna0948							Wbm0279	wOo_07270	unannotated
	GI:664686790	GI:190571631	GI:353328542	GI:481067891		GI:8885489	GI:62548144	GI:651086867	gi:42519923	GI:225591857	GI:58698726					GI:8885497	GI:114146921	GI:58584537	GI:398650140	295642-296684
virB9	KF430634.1	NC_010981.1	NZ_AERW01000290.1	CP003883.1	N/A	AB045234.1	AY967767.2	AP013028.1	NC_002978.6	CP001391.1	ZP_00373614.1	N/A	N/A	N/A	N/A	AB045235.1	DQ887625.1	NC_006833.1	NC_018267
VirB9	AIF71179.1	WPa_1256	WendwoN_010100004884	wNo_10730				WCLE_00060	WD0005	WRi_000060	WwAna0947							Wbm0280	wOo_07260	unannotated
	GI:664686791	GI:190571632	GI:353328543	GI:481067892		GI:8885490	GI:62548145	GI:651086868	GI:42519924	GI:225591858	GI:58698725					GI:8885498	GI:114146923	GI:58584538	GI:398650139	294896-295579
virB10	KF430634.1	NC_010981.1	NZ_AERW01000290.1	CP003883.1	N/A	AB045234.1	AY967767.2	AP013028.1	NC_002978.6	CP001391.1	ZP_00373614.1	N/A	N/A	N/A	N/A	AB045235.1	EF427903.1	NC_006833.1	NC_018267
VirB10	AIF71184.1	WPa_1257	WendwoN_010100004889	wNo_10740				WCLE_00070	WD0006	WRi_000070	WwAna0946							Wbm0281	wOo_07250	unannotated
	GI:664686796	GI:190571633	GI:353328544	GI:481067893		GI:8885491	GI:62548146	GI:651086869	GI:42519925	GI:225591859	GI:58698724					GI:8885499	GI:126742057	GI:58584539	GI:398650138	294103-294912
virB11	KF430634.1	NC_010981.1	NZ_AERW01000290.1	CP003883.1	N/A	AB045234.1	AY967767.2	AP013028.1	NC_002978.6	CP001391.1	ZP_00373614.1	N/A	N/A	N/A	N/A	AB045235.1	DQ887626.1	NC_006833.1	NC_018267
VirB11	AIF71180.1	WPa_1258	WendwoN_010100004894	wNo_10750				WCLE_00080	WD0007	WRi_000080	WwAna0945							Wbm0282	wOo_07240	unannotated
	GI:664686792	GI:190571634	GI:353328545	GI:481067894		GI:8885492	GI:62548147	GI:651086870	GI:42519926	GI:225591860	GI:58698723					GI:8885500	GI:114146925	GI:58584540	GI:398650137	292606-294062
virD4	KF430634.1	NC_010981.1	NZ_AERW01000290.1	CP003883.1	N/A	AB045234.1	AY967767.2	AP013028.1	NC_002978.6	CP001391.1	ZP_00373614.1	N/A	N/A	N/A	N/A	AB045235.1	DQ887627.1	NC_006833.1	NC_018267
VirD4	AIF71181.1	WPa_1259	WendwoN_010100004899	wNo_10760				WCLE_00090	WD0008	WRi_000090	WwAna094							Wbm0283	wOo_07230	unannotated
	GI:664686793	GI:190571635	GI:353328546	GI:481067895		GI:8885493	GI:106880656	GI:651086871	GI:42519927	GI:225591861	GI:58698722					GI:8885501	GI:114146927	GI:58584541	GI:398650136	291611-292596
																				289878-291568
wspB	KF430634.1	NC_010981.1	NZ_AERW01000290.1	CP003883.1	AAW83213.1	N/A	N/A	AP013028.1	NC_002978.6	CP001391.1	ZP_00373614.1	N/A	HM012587.1	HM012585.1	N/A	AB045235.1	EU095938.1	NC_006833.1	NC_018267
WspB	AIF71182.1	WPa_1260; pseudogene	WendwoN_010100004904	wNo_10770	surface protein B			wspB pseudogene	WD0009	WRi_000100	WwAna0943		surface protein B	surface protein B				wBm0284	wOo_07220	unannotated
	GI:664686794	GI:190570478	GI:353328547	GI:481067896	GI:58978390			bp 11520-12374	GI:42519928	GI:225591862	GI:58698721		GI:295984031	GI:295984028		GI:8885502	GI:156615878	GI:58584542	GI:398650135	288759-289427
topA	KF430635	NC_010981.1	NZ_AERW01000290.1	CP003883.1	N/A	N/A	N/A	AP013028.1	NC_002978.6	CP001391.1	ZP_00373614.1	N/A	N/A	N/A	N/A	N/A	N/A	NC_006833.1	NC_018267
DNA topoisomerase I	AIF71183.1	Wpa_1262	WendwoN_010100004909	wNo_10780				WCLE_011960	WD1133	WRi_010610	WwAna0497							Wbm0037	wOo_03440	unannotated
	GI:664686795	GI:190571637	GI:353328548	GI:481067897				GI:651088019	GI:42520935	GI:225592747	GI:58699462							GI:58584298	GI:402496629	886211-886991
