# Supplementary material for: Mosaic composition of ribA and wspB genes flanking the virB8-D4 operon in the Wolbachia supergroup B-strain, wStr
Source: Arch Microbiol. 2015 Sep 23;198:53–69. doi: 10.1007/s00203-015-1154-8 (PMC4705124; doi:10.1007/s00203-015-1154-8)
Supplement: Supplementary file 3 — Results of univariable and multivariable analyses after log transformation of the outcome, Peptide Count, and predictor, Molecular Weight. This table reports results for the refined search of the MS data sets with inclusion of sequences of cloned B wStr genes reported here and highlighted in yellow within the Table. Results of the original search of the four MS data sets were detailed previously (Baldridge et al. 2014). See tabs at bottom: Sheet 1 reports Mean SR values for all proteins in original and refined models in columns M and R; Univariable model and Multivariable Model (adjusted for functional class and MS Dataset) for results of tests of association. Runs 1, 2, 3 and 4 correspond to MS data sets D, E, F and G, respectively. (XLS 283 kb) [file 203_2015_1154_MOESM3_ESM.xls]

## Sheet: Sheet1
Name	Acc	MolWeight	Run1	Run2	Run3	Run4	FunctionalClass	Original Model SR Run 1	Original Model SR Run 2	Original Model SR Run 3	Original Model SR Run 4	Mean(SD)	Refined Model SR Run 1	Refined Model SR Run 2	Refined Model SR Run 3	Refined Model SR Run 4	Mean(SD)
acetylglutamate kinase	gi|190570516	33 kDa	4\16	4\18	5\24	5\24	Amino acid metabolism	0.099729	0.099729	0.458969	0.458969	0.28 (0.21)	0.09	0.09	0.45	0.45	0.27 (0.21)
cystathionine beta-lyase	gi|190570600	46 kDa	3\12	4\11			Amino acid metabolism	-0.629038	-0.165868			-0.4 (0.33)	-0.63	-0.17			-0.4 (0.33)
glutamate dehydrogenase - NAD+-dependent	gi|190570795	178 kDa	15\16		9\7	12\14	Amino acid metabolism	0.881417		0.05773	0.521607	0.49 (0.41)	0.87		0.05	0.51	0.48 (0.41)
aminopeptidase P	gi|190571049	63 kDa	3\6	6\29			Amino acid metabolism	-0.880687	0.235477			-0.32 (0.79)	-0.88	0.23			-0.33 (0.78)
methionyl-tRNA formyltransferase	gi|190571066	33 kDa	2\10	2\10		4\15	Amino acid metabolism	-1.01617	-1.01617		0.099729	-0.64 (0.64)	-1.02	-1.02		0.09	-0.65 (0.64)
succinyl-diaminopimelate desuccinylase	gi|190571095	44 kDa	7\21	7\24	8\28	9\27	Amino acid metabolism	0.770652	0.770652	0.985635	1.17526	0.93 (0.19)	0.76	0.76	0.97	1.16	0.91 (0.19)
aspartate-semialdehyde dehydrogenase	gi|190571122	38 kDa	8\20	3\12	3\11	7\20	Amino acid metabolism	1.10283	-0.476229	-0.476229	0.887856	0.26 (0.85)	1.09	-0.48	-0.48	0.87	0.25 (0.85)
acetylornithine aminotransferase	gi|190571150	44 kDa	3\12				Amino acid metabolism	-0.593481				-0.59 (-)	-0.6				-0.6 (-)
glutamate-cysteine ligase-related protein	gi|190571155	44 kDa	5\16	3\13		4\12	Amino acid metabolism	0.228938	-0.593481		-0.130319	-0.16 (0.41)	0.22	-0.6		-0.14	-0.17 (0.41)
acetylornithine aminotransferase	gi|190571185	43 kDa	5\16	2\6	3\12	6\14	Amino acid metabolism	0.247321	-1.22788	-0.575093	0.540853	-0.25 (0.8)	0.24	-1.23	-0.58	0.53	-0.26 (0.8)
Putative thermostable carboxypeptidase 1	gi|190571200	55 kDa	5\15		7\17	7\15	Amino acid metabolism	0.0505007		0.592269	0.592269	0.41 (0.31)	0.04		0.58	0.58	0.4 (0.31)
serine/glycine hydroxymethyltransferase	gi|190571236	47 kDa	9\34	7\26	7\22	12\34	Amino acid metabolism	1.12255	0.717924	0.717924	1.58572	1.04 (0.41)	1.11	0.71	0.71	1.57	1.02 (0.41)
cysteine desulfurase	gi|190571407	46 kDa	9\40	4\15	11\30	14\41	Amino acid metabolism	1.13973	-0.165868	1.46282	1.85109	1.07 (0.87)	1.12	-0.17	1.44	1.83	1.06 (0.87)
phosphatidylserine decarboxylase	gi|190571490	25 kDa	3\15	4\22	3\14	3\14	Amino acid metabolism	-0.141412	0.321747	-0.141412	-0.141412	-0.03 (0.23)	-0.15	0.31	-0.15	-0.15	-0.03 (0.23)
L-allo-threonine aldolase, putative	gi|42520469	39 kDa	7\21	3\11	3\10	2\6	Amino acid metabolism	0.867088	-1.14977	-1.14977	-1.14977	-0.65 (1.01)	0.85	-0.5	-0.5	-1.15	-0.32 (0.84)
L-allo-threonine aldolase, putative	gi|42520470	39 kDa	3\12	4\13	4\15	3\12	Amino acid metabolism	-0.497003	-0.497003	-0.0338543	-0.497003	-0.38 (0.23)	-0.5	-0.04	-0.04	-0.5	-0.27 (0.27)
aspartate aminotransferase	gi|42520839	44 kDa	4\9	3\8	4\11	5\11	Amino acid metabolism	-0.130319	-0.593481	-0.130319	0.228938	-0.16 (0.34)	-0.14	-0.6	-0.14	0.22	-0.16 (0.33)
glutamine synthetase	gi|42521115	28 kDa	2\10			2\8	Amino acid metabolism	-0.884801			-0.884801	-0.88 (0)	-0.89			-0.89	-0.89 (0)
cysteine sulfinate desulfinase/cysteine desulfurase Nifs	gi|58584282	42 kDa	2\9	2\8		2\8	Amino acid metabolism	-1.20905	-1.20905		-1.20905	-1.21 (0)	-1.21	-1.21		-1.21	-1.21 (0)
bifunctional proline dehydrogenase/pyrroline-5-carboxylate dehydrogenase	gi|58584796	116 kDa	15\28	6\9	7\8	12\13	Amino acid metabolism	1.2235	-0.252946	-0.00455811	0.863943	0.46 (0.7)	1.21	-0.26	-0.01	0.85	0.45 (0.69)
diaminopimelate epimerase	gi|58697432	29 kDa	2\11	2\17			Amino acid metabolism	-0.912856	-0.912856			-0.91 (0)	-0.91	-0.91			-0.91 (0)
Fructose-1,6-bisphosphatase, class II	gi|190570541	33 kDa	9\29			2\7	Carbohydrate metabolism	1.40525			-1.01617	0.19 (1.71)	1.39			-1.02	0.19 (1.7)
glyceraldehyde 3-phosphate dehydrogenase	gi|190570615	36 kDa	3\11	2\8	2\11	2\8	Carbohydrate metabolism	-0.432991	-1.08575	-1.08575	-1.08575	-0.92 (0.33)	-0.44	-1.09	-1.09	-1.09	-0.92 (0.32)
enolase	gi|190570657	46 kDa	6\18	5\19	3\8	5\14	Carbohydrate metabolism	0.486933	0.193394	-0.629038	0.193394	0.06 (0.48)	0.48	0.18	-0.63	0.18	0.05 (0.48)
transketolase	gi|190570679	73 kDa	7\16	5\14	7\16	7\14	Carbohydrate metabolism	0.365913	-0.175968	0.365913	0.365913	0.23 (0.27)	0.36	-0.18	0.36	0.36	0.22 (0.27)
conserved hypotehtical protein (probable pyruvate dikinase regulatory protein)	gi|190570906	32 kDa	4\20	3\16	2\12		Carbohydrate metabolism	0.124335	-0.338805	-0.991566		-0.4 (0.56)	0.12	-0.34	-0.99		-0.41 (0.56)
phosphoglyceromutase	gi|190571074	56 kDa		2\7			Carbohydrate metabolism		-1.43928			-1.44 (-)		-1.44			-1.44 (-)
phosphoglycerate kinase	gi|190571235	43 kDa	5\17	6\24	6\23	7\21	Carbohydrate metabolism	0.247321	0.540853	0.540853	0.789031	0.53 (0.22)	0.24	0.53	0.53	0.78	0.52 (0.22)
glycosyl hydrolase, family 5 protein	gi|190571353	43 kDa	3\10	3\13			Carbohydrate metabolism	-0.575093	-0.575093			-0.58 (0)	-0.58	-0.58			-0.58 (0)
phosphoglucomutase/phosphomannomutase family protein	gi|190571512	51 kDa	5\17			3\8	Carbohydrate metabolism	0.110884			-0.711585	-0.3 (0.58)	0.1			-0.71	-0.31 (0.58)
putative translaldolase	gi|190571540	23 kDa	6\48	4\30	8\45	8\40	Carbohydrate metabolism	1.04124	0.388436	1.50441	1.50441	1.11 (0.53)	1.02	0.38	1.48	1.48	1.09 (0.52)
NAD-dependent epimerase/dehydratase	gi|42520464	36 kDa	7\27	7\30	10\24	8\29	Carbohydrate metabolism	0.0301516		0.0301516	-0.432991	-0.12 (0.27)	0.92	0.92	1.49	1.13	1.11 (0.27)
ribulose-phosphate 3-epimerase	gi|42520556	25 kDa		2\12		2\12	Carbohydrate metabolism		-0.794199		-0.794199	-0.79 (0)		-0.8		-0.8	-0.8 (0)
polysaccharide deacetylase	gi|42520563	32 kDa	3\14				Carbohydrate metabolism	-0.338805				-0.34 (-)	-0.34				-0.34 (-)
fructose-bisphosphate aldolase	gi|58584358	32 kDa	3\11	3\14	3\14	5\19	Carbohydrate metabolism	-0.338805	-0.338805	-0.338805	0.483575	-0.13 (0.41)	-0.34	-0.34	-0.34	0.47	-0.14 (0.41)
pyruvate phosphate dikinase	gi|58584469	98 kDa	12\16	2\3	4\7	6\11	Carbohydrate metabolism	0.998679	-1.8878	-0.771157	-0.117963	-0.44 (1.21)	0.99	-1.88	-0.77	-0.12	-0.45 (1.2)
putative lipoprotein	gi|190570497	13 kDa	1\12	1\12	1\12	1\12	Cell envelope biogenesis/Outer membrane	-1.38782	-1.38782	-1.38782	-1.38782	-1.39 (0)	-1.39	-1.39	-1.39	-1.39	-1.39 (0)
dihydrodipicolinate reductase	gi|190570574	28 kDa	5\26	7\26	2\13	3\14	Cell envelope biogenesis/Outer membrane	0.59036	1.13206	-0.884801	-0.232032	0.15 (0.89)	0.58	1.12	-0.89	-0.24	0.14 (0.88)
Putative membrane protein [Wolbachia pipientis]	gi|190570584	34 kDa	3\3				Cell envelope biogenesis/Outer membrane	-0.387283				-0.39 (-)	-0.39				-0.39 (-)
Putative outer membrane protein	gi|190570635	39 kDa	12\33	9\31	3\11	8\25	Cell envelope biogenesis/Outer membrane	1.73484	1.27169	-0.497003	1.08206	0.9 (0.97)	1.71	1.25	-0.5	1.07	0.88 (0.96)
cell division protein FtsQ	gi|190570830	29 kDa	1\5	2\12			Cell envelope biogenesis/Outer membrane	-2.02877	-0.912856			-1.47 (0.79)	-2.02	-0.91			-1.47 (0.78)
UDP-N-acetylmuramoylalanine--D-glutamate ligase	gi|190570951	50 kDa	2\6				Cell envelope biogenesis/Outer membrane	-1.34857				-1.35 (-)	-1.35				-1.35 (-)
Putative membrane protein [Wolbachia pipientis] (AKA TolC)	gi|190571017	46 kDa	7\16	4\10	7\23	9\23	Cell envelope biogenesis/Outer membrane	0.735117	-0.165868	0.735117	1.13973	0.61 (0.55)	0.72	-0.17	0.72	1.12	0.6 (0.55)
glycosyl transferase, group 2 family protein	gi|190571027	62 kDa	2\6				Cell envelope biogenesis/Outer membrane	-1.52079				-1.52 (-)	-1.52				-1.52 (-)
Putative exported protein	gi|190571054	94 kDa	5\7			2\3	Cell envelope biogenesis/Outer membrane	-0.378314			-1.85436	-1.12 (1.04)	-0.38			-1.85	-1.11 (1.04)
Putative membrane protein [Wolbachia pipientis]	gi|190571079	46 kDa	2\6	3\9	4\12	3\9	Cell envelope biogenesis/Outer membrane	-1.28184	-0.629038	-0.165868	-0.629038	-0.68 (0.46)	-1.28	-0.63	-0.17	-0.63	-0.68 (0.46)
Putative outer membrane protein	gi|190571111	73 kDa	16\27	18\30	20\29	21\30	Cell envelope biogenesis/Outer membrane	1.69726	1.88694	2.05663	2.1352	1.94 (0.19)	1.68	1.87	2.03	2.11	1.92 (0.19)
ompA-like protein	gi|190571144	23 kDa	5\19	4\16	2\11	2\11	Cell envelope biogenesis/Outer membrane	0.747701	0.388436	-0.727542	-0.727542	-0.08 (0.76)	0.73	0.38	-0.73	-0.73	-0.09 (0.76)
Putative membrane protein [Wolbachia pipientis]	gi|190571152	29 kDa	4\26	2\11	3\10	3\10	Cell envelope biogenesis/Outer membrane	0.203053	-0.912856	-0.260091	-0.260091	-0.31 (0.46)	0.19	-0.91	-0.27	-0.27	-0.31 (0.46)
UDP-N-acetylglucosamine 1-carboxyvinyltransferase	gi|190571162	46 kDa	3\11	2\7	4\13	5\15	Cell envelope biogenesis/Outer membrane	-0.629038	-1.28184	-0.165868	0.193394	-0.47 (0.64)	-0.63	-1.28	-0.17	0.18	-0.47 (0.63)
dihydrodipicolinate synthase	gi|190571217	32 kDa	2\9	2\9	2\8	2\8	Cell envelope biogenesis/Outer membrane	-0.991566	-0.991566	-0.991566	-0.991566	-0.99 (0)	-0.99	-0.99	-0.99	-0.99	-0.99 (0)
Putative membrane protein [Wolbachia pipientis]	gi|190571220	27 kDa	2\8				Cell envelope biogenesis/Outer membrane	-0.855725				-0.86 (-)	-0.86				-0.86 (-)
UDP-N-acetylglucosaminyltransferase Mur G	gi|190571295	38 kDa	2\11	2\11			Cell envelope biogenesis/Outer membrane	-1.129	-1.129			-1.13 (0)	-1.13	-1.13			-1.13 (0)
Putative membrane protein [Wolbachia pipientis]	gi|190571304	69 kDa	4\9				Cell envelope biogenesis/Outer membrane	-0.490233				-0.49 (-)	-0.49				-0.49 (-)
Outer membrane protein (OmpH-like)	gi|190571423	22 kDa	2\13	6\34	6\44	9\53	Cell envelope biogenesis/Outer membrane	-0.692007	1.07681	1.07681	1.72963	0.8 (1.04)	-0.7	1.06	1.06	1.71	0.78 (1.03)
surface antigen (AKA YaeT)	gi|190571424	89 kDa	22\38	16\28	16\27	14\20	Cell envelope biogenesis/Outer membrane	2.052	1.53904	1.53904	1.32394	1.61 (0.31)	2.03	1.52	1.52	1.31	1.6 (0.31)
bifunctional Glm_U ortholog	gi|190571517	44 kDa			2\7	3\10	Cell envelope biogenesis/Outer membrane			-1.24627	-0.593481	-0.92 (0.46)			-1.24	-0.6	-0.92 (0.46)
Putative outer membrane protein	gi|190571520	15 kDa	2\9				Cell envelope biogenesis/Outer membrane	-0.385822				-0.39 (-)	-0.39				-0.39 (-)
competence lipoprotein ComL, putative	gi|190571590	27 kDa	3\12	2\13	2\10	3\14	Cell envelope biogenesis/Outer membrane	-0.202952	-0.855725	-0.855725	-0.202952	-0.53 (0.38)	-0.21	-0.86	-0.86	-0.21	-0.53 (0.37)
M23 peptidase domain-containing protein	gi|190571592	39 kDa	3\10		2\9		Cell envelope biogenesis/Outer membrane	-0.497003		-1.14977		-0.82 (0.46)	-0.5		-1.15		-0.82 (0.46)
putative outer membrane protein	gi|190571726	42 kDa	5\21	3\12			Cell envelope biogenesis/Outer membrane	0.266135	-0.556273			-0.15 (0.58)	0.26	-0.56			-0.15 (0.58)
surface antigen WspA	gi|354990996	24 kDa	14\66	9\38	11\42	18\76	Cell envelope biogenesis/Outer membrane	2.37133	1.65999	1.98306	2.77595	2.2 (0.48)	2.34	1.64	1.96	2.75	2.17 (0.48)
surface antigen Wsp paralog - WspB	gi|42519928	31 kDa	8\34	8\39	6\27	7\33	Cell envelope biogenesis/Outer membrane	-0.966179	-0.966179	-0.966179	-0.966179	-0.97 (0)	1.25	1.25	0.79	1.03	1.08 (0.22)
UDP-N-acetylmuramate-alanine ligase	gi|42520363	61 kDa	5\14	2\5			Cell envelope biogenesis/Outer membrane	-0.0323087	-1.50776			-0.77 (1.04)	-0.04	-1.5			-0.77 (1.04)
rare lipoprotein A	gi|42520364	25 kDa	2\12				Cell envelope biogenesis/Outer membrane	-0.794199				-0.79 (-)	-0.8				-0.8 (-)
UDP-N-acetylglucosamine pyrophosphorylase-related protein (WD0611)	gi|42520463	28 kDa	4\23	4\25	3\16	5\29	Cell envelope biogenesis/Outer membrane	-0.884801				-0.88 (-)	0.22	0.22	-0.24	0.58	0.2 (0.33)
UDP-glucose 6-dehydrogenase	gi|42520472	48 kDa	3\10		6\7	5\7	Cell envelope biogenesis/Outer membrane	-0.663084		-0.199906	-0.199906	-0.35 (0.27)	-0.67		0.44	0.15	-0.02 (0.57)
UDP-N-acetylmuramoylalanyl-D-glutamate--2, 6-diaminopimelate ligase	gi|42520747	59 kDa	5\14				Cell envelope biogenesis/Outer membrane	-0.00564581				-0.01 (-)	-0.01				-0.01 (-)
surface protein-related protein	gi|42520849	128 kDa	3\4				Cell envelope biogenesis/Outer membrane	-1.44883				-1.45 (-)	-1.44				-1.44 (-)
N-acetylmuramoyl-L-alanine amidase	gi|42520879	58 kDa	4\9				Cell envelope biogenesis/Outer membrane	-0.351278				-0.35 (-)	-0.36				-0.36 (-)
diacylglycerol kinase	gi|42520964	13 kDa	1\9				Cell envelope biogenesis/Outer membrane	-1.38782				-1.39 (-)	-1.39				-1.39 (-)
ABC type permease involved in lipoprotein release	gi|42521026	42 kDa	2\7				Cell envelope biogenesis/Outer membrane	-1.20905				-1.21 (-)	-1.21				-1.21 (-)
peptidoglycan-associated lipoprotein, putative (AKA Pal or OmpA)	gi|42521052	18 kDa	10\40	11\34	12\40	13\40	Cell envelope biogenesis/Outer membrane	2.05997	2.21344	2.35355	2.48243	2.28 (0.18)	2.03	2.19	2.33	2.45	2.25 (0.18)
rod shape-determining protein MreB	gi|42521054	38 kDa	5\19	5\24	4\15	6\23	Cell envelope biogenesis/Outer membrane	0.346161	0.346161	-0.0130829	0.639685	0.33 (0.27)	0.34	0.34	-0.02	0.63	0.32 (0.27)
penicillin-binding protein	gi|42521068	57 kDa	2\5				Cell envelope biogenesis/Outer membrane	-1.45345				-1.45 (-)	-1.45				-1.45 (-)
S-adenosyl-methyltransferase MraW	gi|58584368	37 kDa	4\16	2\7		3\11	Cell envelope biogenesis/Outer membrane	0.00824226	-1.10767		-0.454902	-0.52 (0.56)	0	-1.11		-0.46	-0.52 (0.56)
glucosamine-6-phosphate aminotransferase	gi|58584483	66 kDa	3\9		2\5	2\4	Cell envelope biogenesis/Outer membrane	-0.917927		-1.57086	-1.57086	-1.35 (0.38)	-0.92		-1.57	-1.57	-1.35 (0.37)
nucleoside-diphosphate-sugar epimerase	gi|58584495	36 kDa	2\11				Cell envelope biogenesis/Outer membrane	-1.08575				-1.09 (-)	-1.09				-1.09 (-)
D-alanine-D-alanine ligase	gi|58584827	38 kDa	3\11		2\7	3\10	Cell envelope biogenesis/Outer membrane	-0.476229		-1.129	-0.476229	-0.69 (0.38)	-0.48		-1.13	-0.48	-0.7 (0.37)
surface antigen	gi|58696767	35 kDa	2\8	2\8			Cell envelope biogenesis/Outer membrane	-1.06322	-1.06322			-1.06 (0)	-1.06	-1.06			-1.06 (0)
glycosyl transferase, group 1 family protein / moaA/nifB/pqqE family protein	gi|42520465	90 kDa	7\10	3\5	15\22	16\22	Cell envelope biogensis/Outer membrane	0.198491	-1.16635	0.413585	0.198491	-0.09 (0.73)	0.19	-1.16	1.41	1.51	0.49 (1.25)
thioredoxin reductase	gi|190570610	34 kDa	5\21		2\11	2\11	Cellular defense mechanisms	0.435097		-1.04004	-1.04004	-0.55 (0.85)	0.42		-1.04	-1.04	-0.55 (0.85)
antioxidant, AhpC/Tsa family	gi|190570611	22 kDa	11\54	11\61	11\55	9\51	Cellular defense mechanisms	2.05272	2.05272	2.05272	1.72963	1.97 (0.16)	2.03	2.03	2.03	1.71	1.95 (0.16)
glutaredoxin family protein	gi|190570918	15 kDa	2\13	2\13	4\37	5\37	Cellular defense mechanisms	-0.385822	-0.385822	0.730457	1.08982	0.26 (0.76)	-0.39	-0.39	0.72	1.07	0.25 (0.76)
Putative lipoprotein	gi|190570980	22 kDa	4\19				Cellular defense mechanisms	0.423992				0.42 (-)	0.41				0.41 (-)
superoxide dismutase	gi|190571001	24 kDa	3\9	2\14	2\14	7\42	Cellular defense mechanisms	-0.10877	-0.761565	-0.761565	1.25537	-0.09 (0.95)	-0.12	-0.76	-0.76	1.24	-0.1 (0.94)
glutathione synthetase	gi|190571296	36 kDa	5\16	3\12		2\7	Cellular defense mechanisms	0.389393	-0.432991		-1.08575	-0.38 (0.74)	0.38	-0.44		-1.09	-0.38 (0.73)
peroxiredoxin (AKA bacterioferritin comigratory protein)	gi|190571297	18 kDa	5\34	3\16	6\40	5\40	Cellular defense mechanisms	0.943846	0.121302	1.23742	0.943846	0.81 (0.48)	0.93	0.11	1.22	0.93	0.8 (0.48)
hypothetical protein WP0946	gi|190571341	22 kDa	6\26	4\20		6\31	Cellular defense mechanisms	1.07681	0.423992		1.07681	0.86 (0.38)	1.06	0.41		1.06	0.84 (0.37)
BolA-like protein	gi|190571586	8 kDa			3\42	1\22	Cellular defense mechanisms			0.770579	-1.00004	-0.11 (1.25)			0.75	-1	-0.13 (1.24)
thioredoxin	gi|58584865	12 kDa	2\21	1\15	1\15	2\19	Cellular defense mechanisms	-0.207373	-1.3239	-1.3239	-0.207373	-0.77 (0.64)	-0.22	-1.32	-1.32	-0.22	-0.77 (0.64)
microcin C7 self-immunity protein	gi|58697233	20 kDa		2\10			Cellular defense mechanisms		-0.615816			-0.62 (-)		-0.62			-0.62 (-)
2-polyprenyl-6-methoxyphenol hydrolase, fad-dependent oxidoreductase	gi|190570526	43 kDa	2\5	2\6	3\12	2\6	Coenzyme/Heme metabolism	-1.22788	-1.22788	-0.575093	-1.22788	-1.06 (0.33)	-1.23	-1.23	-0.58	-1.23	-1.06 (0.32)
phosphopantetheine adenylyltransferase	gi|190570529	19 kDa	4\26			2\13	Coenzyme/Heme metabolism	0.541273			-0.574811	-0.02 (0.79)	0.53			-0.58	-0.03 (0.78)
ubiquinone biosynthesis protein ubiB	gi|190570609	55 kDa	2\5			3\8	Coenzyme/Heme metabolism	-1.42486			-0.772001	-1.1 (0.46)	-1.42			-0.77	-1.1 (0.46)
lipoyl synthase	gi|190570685	33 kDa		3\14	2\9	4\21	Coenzyme/Heme metabolism		-0.363411	-1.01617	0.099729	-0.43 (0.56)		-0.37	-1.02	0.09	-0.43 (0.56)
porphobilinogen deaminase	gi|190570895	33 kDa	9\45				Coenzyme/Heme metabolism	1.40525				1.41 (-)	1.39				1.39 (-)
riboflavin biosynthesis protein RibF	gi|190570919	36 kDa	5\19	2\6	2\12	4\16	Coenzyme/Heme metabolism	0.389393	-1.08575	-1.08575	0.0301516	-0.44 (0.76)	0.38	-1.09	-1.09	0.02	-0.44 (0.76)
pyridoxine 5'-phosphate synthase PdxJ	gi|190571021	26 kDa	2\13	2\11	4\24	2\11	Coenzyme/Heme metabolism	-0.825554	-0.825554	0.29038	-0.825554	-0.55 (0.56)	-0.83	-0.83	0.28	-0.83	-0.55 (0.55)
ATP-NAD kinase	gi|190571078	30 kDa	5\22	2\8	4\19		Coenzyme/Heme metabolism	0.535185	-0.939962	0.175943		-0.08 (0.77)	0.52	-0.94	0.17		-0.08 (0.76)
dihydroneopterin aldolase (Aka FolB)	gi|190571099	14 kDa	2\21	2\18			Coenzyme/Heme metabolism	-0.330655	-0.330655			-0.33 (0)	-0.34	-0.34			-0.34 (0)
bifunctional 5,10-methylene-tetrahydrofolate dehydrogenase/cyclohydrase	gi|190571146	32 kDa	3\15			4\15	Coenzyme/Heme metabolism	-0.338805			0.124335	-0.11 (0.33)	-0.34			0.12	-0.11 (0.32)
phenylacrylic acid decarboxylase	gi|190571147	21 kDa	2\24	3\23	2\10	4\29	Coenzyme/Heme metabolism	-0.654819	-0.0019873	-0.654819	0.461204	-0.21 (0.54)	-0.66	-0.01	-0.66	0.45	-0.22 (0.54)
ferrochelatase	gi|190571153	36 kDa	5\18	4\15	6\24	8\30	Coenzyme/Heme metabolism	0.389393	0.0301516	0.682915	1.14606	0.56 (0.47)	0.38	0.02	0.67	1.13	0.55 (0.47)
5-aminoevulinic acid synthase	gi|190571180	44 kDa	4\17	4\15	4\15	5\14	Coenzyme/Heme metabolism	-0.130319	-0.130319	-0.130319	0.228938	-0.04 (0.18)	-0.14	-0.14	-0.14	0.22	-0.05 (0.18)
riboflavin biosynthesis protein RibD	gi|190571227	39 kDa	5\22	2\12			Coenzyme/Heme metabolism	0.325391	-1.14977			-0.41 (1.04)	0.32	-1.15			-0.42 (1.04)
uroporphyrinogen decarboxylase	gi|190571243	38 kDa	3\10	3\8			Coenzyme/Heme metabolism	-0.476229	-0.476229			-0.48 (0)	-0.48	-0.48			-0.48 (0)
folylpolyglutamate synthase	gi|190571342	48 kDa	3\9		2\8	6\13	Coenzyme/Heme metabolism	-0.663084		-1.3159	0.452906	-0.51 (0.89)	-0.67		-1.31	0.44	-0.51 (0.89)
uroporphyrinogen-III synthase	gi|190571509	26 kDa	5\28	2\12		2\11	Coenzyme/Heme metabolism	0.649631	-0.825554		-0.825554	-0.33 (0.85)	0.64	-0.83		-0.83	-0.34 (0.85)
thiamine pyrophosphokinase	gi|190571595	24 kDa	2\18				Coenzyme/Heme metabolism	-0.761565				-0.76 (-)	-0.76				-0.76 (-)
ubiquinone/menaquinone biosynthesis methlytransferase UbiE	gi|190571599	27 kDa	3\22			2\10	Coenzyme/Heme metabolism	-0.202952			-0.855725	-0.53 (0.46)	-0.21			-0.86	-0.53 (0.46)
ribA	gi|42519922	41 kDa	1\3			1\3	Coenzyme/Heme metabolism						-2.3			-2.3	-2.3 (0)
S-adenosylmethionine synthetase	gi|42520041	43 kDa	6\21	7\25	6\24	8\30	Coenzyme/Heme metabolism	0.540853	0.789031	0.540853	1.00401	0.72 (0.22)	0.53	0.78	0.53	0.99	0.71 (0.22)
delta-aminolevulinic acid dehydratase	gi|42520061	37 kDa	6\27	5\23	2\10	3\10	Coenzyme/Heme metabolism	0.661007	0.367485	-1.10767	-0.454902	-0.13 (0.8)	0.65	0.36	-1.11	-0.46	-0.14 (0.8)
3,4-dihydroxy-2-butanone 4-phosphate synthase (aka RibB or DHPB synthase) RibA/B)	gi|42520502	24 kDa	5\30	9\60	7\54	7\52	Coenzyme/Heme metabolism	1.00719	-0.10877	0.354396	0.354396	0.4 (0.46)	0.7	1.64	1.24	1.24	1.2 (0.39)
3-octaprenyl-4-hydroxybenzoate carboxy-lyase	gi|42521108	56 kDa	3\9				Coenzyme/Heme metabolism	-0.78642				-0.79 (-)	-0.79				-0.79 (-)
3-demethylubiquinone-9 3-methyltransferase	gi|58584455	43 kDa		3\13		2\8	Coenzyme/Heme metabolism		-0.575093		-1.22788	-0.9 (0.46)		-0.58		-1.23	-0.9 (0.46)
dephospho-CoA kinase	gi|58584517	22 kDa		2\19			Coenzyme/Heme metabolism		-0.692007			-0.69 (-)		-0.7			-0.7 (-)
ubiquinone biosynthesis protein COQ7	gi|58584841	18 kDa	2\12	2\15			Coenzyme/Heme metabolism	-0.531588	-0.531588			-0.53 (0)	-0.54	-0.54			-0.54 (0)
coproporphyrinogen III oxidase	gi|58584966	32 kDa	3\22				Coenzyme/Heme metabolism	-0.338805				-0.34 (-)	-0.34				-0.34 (-)
folate synthesis bifunctional protein	gi|58697226	47 kDa	2\6				Coenzyme/Heme metabolism	-1.29905				-1.3 (-)	-1.3				-1.3 (-)
Nucleotide binding protein Maf	gi|190570511	22 kDa	4\36			2\13	DNA replication/repair/packaging/Cell division	0.423992			-0.692007	-0.13 (0.79)	0.41			-0.7	-0.14 (0.78)
replicative DNA helicase	gi|190570590	55 kDa	3\8		4\11	6\16	DNA replication/repair/packaging/Cell division	-0.772001		-0.308792	0.344064	-0.25 (0.56)	-0.77		-0.31	0.33	-0.25 (0.56)
Sua5/YciO/YrdC/YwlC family protein	gi|190570595	22 kDa				2\12	DNA replication/repair/packaging/Cell division				-0.692007	-0.69 (-)				-0.7	-0.7 (-)
UvrD/REP helicase	gi|190570633	126 kDa	4\14		4\15		DNA replication/repair/packaging/Cell division	-0.972582		-0.972582		-0.97 (0)	-0.97		-0.97		-0.97 (0)
DNA primase	gi|190570640	66 kDa	4\9			2\5	DNA replication/repair/packaging/Cell division	-0.454661			-1.57086	-1.01 (0.79)	-0.46			-1.57	-1.01 (0.78)
cell division protein FtsK	gi|190570652	78 kDa			2\5		DNA replication/repair/packaging/Cell division			-1.70473		-1.7 (-)			-1.7		-1.7 (-)
transposase, putative	gi|190570710	54 kDa	3\11				DNA replication/repair/packaging/Cell division	-0.757319				-0.76 (-)	-0.76				-0.76 (-)
hypothetical protein WPa_0291 (probable transposase)	gi|190570734	36 kDa	2\9				DNA replication/repair/packaging/Cell division	-1.08575				-1.09 (-)	-1.09				-1.09 (-)
helicase, SNF2 family	gi|190570762	135 kDa	2\2			2\2	DNA replication/repair/packaging/Cell division	-2.14506			-2.14506	-2.15 (0)	-2.13			-2.13	-2.13 (0)
recO-related protein	gi|190570798	28 kDa	2\10				DNA replication/repair/packaging/Cell division	-0.884801				-0.88 (-)	-0.89				-0.89 (-)
DNA mismatch repair protein MutS	gi|190570820	92 kDa	17\27	4\10	9\12	19\25	DNA replication/repair/packaging/Cell division	1.61023	-0.720549	0.585741	1.78939	0.82 (1.15)	1.59	-0.72	0.58	1.77	0.8 (1.14)
hypothetical protein WP0461 (probable transposase)	gi|190570884	35 kDa	3\10		2\12	4\13	DNA replication/repair/packaging/Cell division	-0.410464		-1.06322	0.0526781	-0.47 (0.56)	-0.42		-1.06	0.04	-0.48 (0.56)
DNA ligase, NAD-dependent	gi|190570889	73 kDa	8\15	5\9		7\13	DNA replication/repair/packaging/Cell division	0.580962	-0.175968		0.365913	0.26 (0.39)	0.57	-0.18		0.36	0.25 (0.39)
cell division protein FtsI (AKA penicillin-binding protein)	gi|190570985	58 kDa	2\7				DNA replication/repair/packaging/Cell division	-1.46738				-1.47 (-)	-1.46				-1.46 (-)
single-stranded-DNA-specific exonuclease RecJ	gi|190571037	63 kDa	8\17	2\6	2\5	3\8	DNA replication/repair/packaging/Cell division	0.698727	-1.5336	-1.5336	-0.880687	-0.81 (1.05)	0.69	-1.53	-1.53	-0.88	-0.81 (1.05)
conserved hypothetical protein	gi|190571108	32 kDa	4\17	3\14	2\11	5\22	DNA replication/repair/packaging/Cell division	0.124335	-0.338805	-0.991566	0.483575	-0.18 (0.64)	0.12	-0.34	-0.99	0.47	-0.19 (0.63)
excinuclease ABC, B subunit	gi|190571138	74 kDa	10\24	5\11	2\4	4\8	DNA replication/repair/packaging/Cell division	0.929457	-0.186853	-1.66254	-0.546225	-0.37 (1.07)	0.92	-0.19	-1.66	-0.55	-0.37 (1.06)
putative DNA-binding/iron metalloprotein/AP endonuclease (peptidase M22 family)	gi|190571188	37 kDa	4\16		2\9		DNA replication/repair/packaging/Cell division	0.00824226		-1.10767		-0.55 (0.79)	0		-1.11		-0.55 (0.78)
single-strand binding protein	gi|190571216	18 kDa	5\27	6\34	4\32	5\41	DNA replication/repair/packaging/Cell division	0.943846	1.23742	0.584535	0.943846	0.93 (0.27)	0.93	1.22	0.57	0.93	0.91 (0.27)
deoxyribonuclease, TatD family	gi|190571255	30 kDa	3\12				DNA replication/repair/packaging/Cell division	-0.287199				-0.29 (-)	-0.29				-0.29 (-)
recombination protein F	gi|190571298	41 kDa	2\9	2\8			DNA replication/repair/packaging/Cell division	-1.18978	-1.18978			-1.19 (0)	-1.19	-1.19			-1.19 (0)
putative DNA glycosylase	gi|190571317	29 kDa	2\15				DNA replication/repair/packaging/Cell division	-0.912856				-0.91 (-)	-0.91				-0.91 (-)
cell division protein FtsA	gi|190571319	45 kDa	5\17	5\15	6\16	7\21	DNA replication/repair/packaging/Cell division	0.210969	0.210969	0.504505	0.752687	0.42 (0.26)	0.2	0.2	0.49	0.74	0.41 (0.26)
recA protein	gi|190571327	39 kDa	9\44	6\24	9\32	8\32	DNA replication/repair/packaging/Cell division	1.27169	0.618916	1.27169	1.08206	1.06 (0.31)	1.25	0.61	1.25	1.07	1.05 (0.31)
DNA polymerase III, beta subunit	gi|190571329	43 kDa	5\13	5\13	2\5	4\8	DNA replication/repair/packaging/Cell division	0.247321	0.247321	-1.22788	-0.111934	-0.21 (0.7)	0.24	0.24	-1.23	-0.12	-0.22 (0.69)
DNA polymerase III, gamma and tau subunits	gi|190571334	59 kDa	3\7	4\13	3\9	4\9	DNA replication/repair/packaging/Cell division	-0.828183	-0.364954	-0.828183	-0.364954	-0.6 (0.27)	-0.83	-0.37	-0.83	-0.37	-0.6 (0.27)
tldD protein	gi|190571345	52 kDa	10\28	5\16	5\14	10\24	DNA replication/repair/packaging/Cell division	1.21139	0.0953557	0.0953557	1.21139	0.65 (0.64)	1.2	0.09	0.09	1.2	0.64 (0.64)
DNA gyrase, A subunit	gi|190571348	100 kDa	10\19	6\7	11\16	12\26	DNA replication/repair/packaging/Cell division	0.688815	-0.134132	0.842361	0.982538	0.59 (0.5)	0.68	-0.14	0.83	0.97	0.58 (0.5)
Chromosome partitioning protein,ParA family	gi|190571361	31 kDa	3\10	2\10	3\12	3\12	DNA replication/repair/packaging/Cell division	-0.313418	-0.966179	-0.313418	-0.313418	-0.48 (0.33)	-0.32	-0.97	-0.32	-0.32	-0.48 (0.32)
Holliday junction DNA helicase B	gi|190571379	37 kDa	9\30	6\24	3\12	4\14	DNA replication/repair/packaging/Cell division	1.31377	0.661007	-0.454902	0.00824226	0.38 (0.77)	1.3	0.65	-0.46	0	0.37 (0.77)
Holliday junction DNA helicase RuvA	gi|190571380	21 kDa	4\27				DNA replication/repair/packaging/Cell division	0.461204				0.46 (-)	0.45				0.45 (-)
hypothetical protein WPa_1040	gi|190571427	12 kDa	1\10	1\10			DNA replication/repair/packaging/Cell division	-1.3239	-1.3239			-1.32 (0)	-1.32	-1.32			-1.32 (0)
DNA polymerase III, epsilon subunit	gi|190571471	27 kDa	2\6			2\10	DNA replication/repair/packaging/Cell division	-0.855725			-0.855725	-0.86 (0)	-0.86			-0.86	-0.86 (0)
DNA gyrase, B subunit	gi|190571487	89 kDa	12\18	3\5	6\11	13\17	DNA replication/repair/packaging/Cell division	1.07564	-1.15739	-0.0408774	1.20457	0.27 (1.1)	1.06	-1.15	-0.05	1.19	0.26 (1.1)
exodeoxyribonuclease III	gi|190571508	30 kDa	6\29		2\14	5\25	DNA replication/repair/packaging/Cell division	0.828706		-0.939962	0.535185	0.14 (0.95)	0.81		-0.94	0.52	0.13 (0.94)
DNA topoisomerase I	gi|190571637	93 kDa	6\11	3\6	3\5	7\10	DNA replication/repair/packaging/Cell division	-0.0760552	-1.19263	-1.19263	0.172262	-0.57 (0.72)	-0.08	-1.19	-1.19	0.17	-0.57 (0.72)
excinuclease ABC, A subunit	gi|190571651	104 kDa	16\21	9\14	17\20	20\23	DNA replication/repair/packaging/Cell division	1.41468	0.487718	1.51236	1.77419	1.3 (0.56)	1.4	0.48	1.5	1.76	1.28 (0.56)
Putative dna repair protein radc	gi|190571715	25 kDa	3\27				DNA replication/repair/packaging/Cell division	-0.141412				-0.14 (-)	-0.15				-0.15 (-)
transposase	gi|190571718	35 kDa	2\4				DNA replication/repair/packaging/Cell division	-1.06322				-1.06 (-)	-1.06				-1.06 (-)
dna recombination protein RmuC-like protein	gi|190571727	51 kDa	2\6				DNA replication/repair/packaging/Cell division	-1.36442				-1.36 (-)	-1.36				-1.36 (-)
transposase	gi|190571729	47 kDa	3\8				DNA replication/repair/packaging/Cell division	-0.646242				-0.65 (-)	-0.65				-0.65 (-)
chromosomal replication initiator protein	gi|42519921	53 kDa	4\11			3\6	DNA replication/repair/packaging/Cell division	-0.279162			-0.742362	-0.51 (0.33)	-0.28			-0.74	-0.51 (0.33)
reverse transcriptase, interruption-C	gi|42519960	27 kDa	3\25				DNA replication/repair/packaging/Cell division	-0.202952				-0.2 (-)	-0.21				-0.21 (-)
HU family DNA-binding protein	gi|42519971	11 kDa	2\23	1\10			DNA replication/repair/packaging/Cell division	-0.137771	-1.25441			-0.7 (0.79)	-0.15	-1.26			-0.7 (0.78)
HU family DNA-binding protein	gi|42519978	12 kDa	1\13	2\28	5\39	3\23	DNA replication/repair/packaging/Cell division	-1.3239	-0.207373	1.26859	0.445753	0.05 (1.09)	-1.32	-0.22	1.25	0.43	0.04 (1.09)
DNA processing chain A	gi|42520001	40 kDa	3\11	2\9		2\8	DNA replication/repair/packaging/Cell division	-0.517251	-1.17002		-1.17002	-0.95 (0.38)	-0.52	-1.17		-1.17	-0.95 (0.37)
crossover junction endodeoxyribonuclease RuvC	gi|42520047	18 kDa	2\16				DNA replication/repair/packaging/Cell division	-0.531588				-0.53 (-)	-0.54				-0.54 (-)
excinuclease ABC, C subunit	gi|42520057	70 kda	3\7				DNA replication/repair/packaging/Cell division	-0.965037				-0.97 (-)	-0.96				-0.96 (-)
ribonuclease H	gi|42520189	20 kDa	3\23				DNA replication/repair/packaging/Cell division	0.0370324				0.04 (-)	0.03				0.03 (-)
DNA mismatch repair protein MutL-2	gi|42520375	68 kDa	9\16	9\17	8\15	4\8	DNA replication/repair/packaging/Cell division	0.827354	0.827354	0.637679	-0.47855	0.45 (0.63)	0.81	0.81	0.63	-0.48	0.44 (0.62)
hypothetical protein WD0511	gi|42520376	36 kDa	2\9	2\11	3\11	2\11	DNA replication/repair/packaging/Cell division	-1.08575	-1.08575	-0.432991	-1.08575	-0.92 (0.33)	-1.09	-1.09	-0.44	-1.09	-0.92 (0.32)
regulatory protein RepA	gi|42520438	76 kDa	2\3				DNA replication/repair/packaging/Cell division	-1.68391				-1.68 (-)	-1.68				-1.68 (-)
hypothetical protein WD0627	gi|42520478	34 kDa	2\8	2\8	5\17	6\19	DNA replication/repair/packaging/Cell division	-1.04004	-1.04004	0.435097	0.728618	-0.23 (0.94)	-1.04	-1.04	0.42	0.72	-0.24 (0.94)
DNA polymerase III, alpha subunit	gi|42520619	126 kDa	3\3				DNA replication/repair/packaging/Cell division	-1.43619				-1.44 (-)	-1.43				-1.43 (-)
IS5 family transposase	gi|42520678	12 kDa	2\35				DNA replication/repair/packaging/Cell division	-0.207373				-0.21 (-)	-0.22				-0.22 (-)
IS5 family transposase	gi|42520708	12 kDa	2\28				DNA replication/repair/packaging/Cell division	-0.207373				-0.21 (-)	-0.22				-0.22 (-)
DNA repair protein RadA	gi|42520718	49 kDa	3\9		2\6	2\6	DNA replication/repair/packaging/Cell division	-0.679579		-1.3324	-1.3324	-1.11 (0.38)	-0.68		-1.33	-1.33	-1.11 (0.37)
RecB exonuclease	gi|42520737	104 kDa	4\8				DNA replication/repair/packaging/Cell division	-0.818766				-0.82 (-)	-0.82				-0.82 (-)
helicase II - UvrD/PcrA	gi|42520776	74 kDa	9\16	6\18		2\3	DNA replication/repair/packaging/Cell division	0.759774	0.106775		-1.66254	-0.27 (1.25)	0.75	0.1		-1.66	-0.27 (1.24)
hypothetical protein WD1137 (probable transposase)	gi|42520939	29 kDa	3\10		3\9	5\14	DNA replication/repair/packaging/Cell division	-0.260091		-0.260091	0.562296	0.01 (0.47)	-0.27		-0.27	0.55	0.01 (0.47)
reverse transcriptase	gi|42520940	59 kDa	3\8				DNA replication/repair/packaging/Cell division	-0.828183				-0.83 (-)	-0.83				-0.83 (-)
hypothetical protein WD1140 (probable transposase)	gi|42520942	17 kDa				2\15	DNA replication/repair/packaging/Cell division				-0.485893	-0.49 (-)				-0.49	-0.49 (-)
Putative endonuclease protein	gi|42521040	20 kDa	3\23			2\10	DNA replication/repair/packaging/Cell division	0.0370324			-0.615816	-0.29 (0.46)	0.03			-0.62	-0.3 (0.46)
nucleoid DNA-binding protein	gi|58584319	11 kDa	1\9				DNA replication/repair/packaging/Cell division	-1.25441				-1.25 (-)	-1.26				-1.26 (-)
chromosome partitioning ATPase	gi|58584324	37 kDa	7\31	3\15		2\7	DNA replication/repair/packaging/Cell division	0.909177	-0.454902		-1.10767	-0.22 (1.03)	0.89	-0.46		-1.11	-0.22 (1.02)
ATPase	gi|58584411	49 kDa	2\8				DNA replication/repair/packaging/Cell division	-1.3324				-1.33 (-)	-1.33				-1.33 (-)
hypothetical protein Wbm0362	gi|58584619	102 kDa	2\4				DNA replication/repair/packaging/Cell division	-1.91991				-1.92 (-)	-1.91				-1.91 (-)
DNA mismatch repair ATPase MutL	gi|58584653	71 kDa	4\11	4\10	2\4	5\10	DNA replication/repair/packaging/Cell division	-0.513101	-0.513101	-1.62937	-0.153742	-0.7 (0.64)	-0.52	-0.52	-1.62	-0.16	-0.7 (0.64)
formamidopyrimidine-DNA glycosylase	gi|58584846	31 kDa	3\14				DNA replication/repair/packaging/Cell division	-0.313418				-0.31 (-)	-0.32				-0.32 (-)
cell division protein FtsZ	gi|58584859	42 kDa	7\23	9\31	9\34	9\36	DNA replication/repair/packaging/Cell division	0.807842	1.21245	1.21245	1.21245	1.11 (0.2)	0.79	1.2	1.2	1.2	1.1 (0.2)
RecG-like helicase	gi|58584892	78 kDa	6\13	2\4			DNA replication/repair/packaging/Cell division	0.0646664	-1.70473			-0.82 (1.25)	0.06	-1.7			-0.82 (1.24)
DNA polymerase I	gi|58584982	97 kDa	5\8			2\2	DNA replication/repair/packaging/Cell division	-0.403467			-1.87957	-1.14 (1.04)	-0.41			-1.87	-1.14 (1.04)
site-specific recombinase XerD	gi|58584989	37 kDa	5\23			2\7	DNA replication/repair/packaging/Cell division	0.367485			-1.10767	-0.37 (1.04)	0.36			-1.11	-0.37 (1.04)
recombination protein RecR	gi|58585003	22 kDa	4\23				DNA replication/repair/packaging/Cell division	0.423992				0.42 (-)	0.41				0.41 (-)
hypothetical protein WwSim0679 (probable transposase)	gi|58697777	21 kDa	3\16				DNA replication/repair/packaging/Cell division	-0.0019873				0 (-)	-0.01				-0.01 (-)
transposase, degenerate, partial	gi|58697867	28 kDa	3\13				DNA replication/repair/packaging/Cell division	-0.232032				-0.23 (-)	-0.24				-0.24 (-)
IS630-Spn1, transposase Orf1, putative	gi|58698130	7 kDa	1\27				DNA replication/repair/packaging/Cell division	-0.893337				-0.89 (-)	-0.9				-0.9 (-)
transposase, IS110 family	gi|58698243	39 kDa	2\11				DNA replication/repair/packaging/Cell division	-1.14977				-1.15 (-)	-1.15				-1.15 (-)
transposase, putative	gi|58698247	10 kDa	1\20				DNA replication/repair/packaging/Cell division	-1.17829				-1.18 (-)	-1.18				-1.18 (-)
SD27140p	gi|58698875	129 kDa	3\4				DNA replication/repair/packaging/Cell division	-1.45507				-1.46 (-)	-1.45				-1.45 (-)
transposase-like	gi|58699120	19 kDa	2\24				DNA replication/repair/packaging/Cell division	-0.574811				-0.57 (-)	-0.58				-0.58 (-)
hypothetical protein Wendoof_01000837	gi|99034325	11 kDa	1\13				DNA replication/repair/packaging/Cell division	-1.25441				-1.25 (-)	-1.26				-1.26 (-)
pyruvate dehydrogenase complex, E1 component, alpha subunit	gi|190570556	36 kDa	5\20	4\13		5\13	Energy production/conversion/transfer	0.389393	0.0301516		0.389393	0.27 (0.21)	0.38	0.02		0.38	0.26 (0.21)
pyruvate dehydrogenase complex, E3 component, Dihydrolipoamide dehydrogenase	gi|190570560	49 kDa	14\39	5\15	10\24	13\24	Energy production/conversion/transfer	1.80061	0.142874	1.25887	1.68129	1.22 (0.76)	1.78	0.13	1.24	1.66	1.2 (0.75)
ferredoxin	gi|190570636	12 kDa		3\24	1\14	2\23	Energy production/conversion/transfer		0.445753	-1.3239	-0.207373	-0.36 (0.89)		0.43	-1.32	-0.22	-0.37 (0.89)
fumarate hydratase	gi|190570666	50 kDa	7\20	3\13	4\12	3\9	Energy production/conversion/transfer	0.668461	-0.695742	-0.232556	-0.695742	-0.24 (0.64)	0.66	-0.7	-0.24	-0.7	-0.24 (0.64)
alpha-ketoglutarate dehydrogenase, E1 component	gi|190570939	100 kDa	8\14	3\5	11\17	10\13	Energy production/conversion/transfer	0.329328	-1.2508	0.842361	0.688815	0.15 (0.96)	0.32	-1.25	0.83	0.68	0.15 (0.95)
isocitrate dehydrogenase, NAD-dependent	gi|190570962	53 kDa	10\25		7\18	12\27	Energy production/conversion/transfer	1.19617		0.62188	1.48972	1.1 (0.44)	1.18		0.61	1.47	1.09 (0.44)
succinate dehydrogenase, iron-sulfur protein	gi|190570992	30 kDa	6\27	6\26	3\13	5\20	Energy production/conversion/transfer	0.828706	0.828706	-0.287199	0.535185	0.48 (0.53)	0.81	0.81	-0.29	0.52	0.46 (0.52)
NADH dehydrogenase I, subunit E	gi|190570998	19 kDa	3\17	2\13	3\23	4\30	Energy production/conversion/transfer	0.0780563	-0.574811	0.0780563	0.541273	0.03 (0.46)	0.07	-0.58	0.07	0.53	0.02 (0.46)
propionyl-CoA carboxylase, alpha subunit	gi|190571025	74 kDa	7\12	2\3		6\10	Energy production/conversion/transfer	0.355034	-1.66254		0.106775	-0.4 (1.1)	0.35	-1.66		0.1	-0.4 (1.09)
ATP synthase F0F1 B subunit	gi|190571029	18 kDa	3\25		3\18	3\18	Energy production/conversion/transfer	0.121302		0.121302	0.121302	0.12 (0)	0.11		0.11	0.11	0.11 (0)
ATP synthase F0F1, A subunit	gi|190571031	27 kDa				2\7	Energy production/conversion/transfer				-0.855725	-0.86 (-)				-0.86	-0.86 (-)
succinate dehydrogenase, flavoprotein subunit	gi|190571086	66 kDa	9\19	4\9	10\18	15\26	Energy production/conversion/transfer	0.851213	-0.454661	1.02088	1.67382	0.77 (0.89)	0.84	-0.46	1.01	1.65	0.76 (0.89)
ubiquinol-cytochrome c reductase, cytochrome b	gi|190571136	47 kDa	3\7	2\5	2\6	4\11	Energy production/conversion/transfer	-0.646242	-1.29905	-1.29905	-0.183068	-0.86 (0.54)	-0.65	-1.3	-1.3	-0.19	-0.86 (0.54)
ubiquinol-cytochrome c reductase, cytochrome c1	gi|190571137	29 kDa	4\20	3\26	3\19	5\27	Energy production/conversion/transfer	0.203053	-0.260091	-0.260091	0.562296	0.06 (0.4)	0.19	-0.27	-0.27	0.55	0.05 (0.4)
pyruvate dehydrogenase complex, E2 component, dihydrolipoamide acetyltransferase	gi|190571193	46 kDa	8\26	3\10	2\6	5\14	Energy production/conversion/transfer	0.950103	-0.629038	-1.28184	0.193394	-0.19 (0.97)	0.94	-0.63	-1.28	0.18	-0.2 (0.96)
NADH dehydrogenase I subunit C	gi|190571253	22 kDa		4\19	3\17	4\24	Energy production/conversion/transfer		0.423992	-0.0391897	0.423992	0.27 (0.27)		0.41	-0.05	0.41	0.26 (0.27)
malate dehydrogenase	gi|190571254	34 kDa	9\43	10\44	8\34	6\26	Energy production/conversion/transfer	1.38138	1.551	1.19176	0.728618	1.21 (0.35)	1.36	1.53	1.17	0.72	1.2 (0.35)
propionyl-CoA carboxylase subunit beta	gi|190571286	57 kDa	4\11	2\6	2\5	4\11	Energy production/conversion/transfer	-0.337365	-1.45345	-1.45345	-0.337365	-0.9 (0.64)	-0.34	-1.45	-1.45	-0.34	-0.9 (0.64)
lipoamide dehydrogenase, E3 component (E3* in Fig. 6 of text)	gi|190571293	50 kDa	5\10	2\7	3\8	4\10	Energy production/conversion/transfer	0.126719	-1.34857	-0.695742	-0.232556	-0.54 (0.64)	0.12	-1.35	-0.7	-0.24	-0.54 (0.63)
ubiquinol-cytochrome c reductase, iron-sulfur subunit	gi|190571347	22 kDa	2\14				Energy production/conversion/transfer	-0.692007				-0.69 (-)	-0.7				-0.7 (-)
succinyl-CoA synthetase, alpha subunit	gi|190571355	30 kDa	6\32	7\44	6\28	8\38	Energy production/conversion/transfer	0.828706	1.07688	0.828706	1.29185	1.01 (0.22)	0.81	1.06	0.81	1.27	0.99 (0.22)
succinyl-CoA synthetase, beta subunit	gi|190571356	42 kDa	10\35	8\28	11\33	12\32	Energy production/conversion/transfer	1.38207	1.02282	1.53552	1.6756	1.4 (0.28)	1.36	1.01	1.52	1.66	1.39 (0.28)
citrate synthase	gi|190571375	46 kDa	8\26	9\24	5\17	8\24	Energy production/conversion/transfer	0.950103	1.13973	0.193394	0.950103	0.81 (0.42)	0.94	1.12	0.18	0.94	0.79 (0.42)
cytochrome c family protein	gi|190571381	19 kDa	4\33	3\26	2\16	2\16	Energy production/conversion/transfer	0.541273	0.0780563	-0.574811	-0.574811	-0.13 (0.54)	0.53	0.07	-0.58	-0.58	-0.14 (0.54)
NADH dehydrogenase subunit N	gi|190571389	51 kDa				2\4	Energy production/conversion/transfer				-1.36442	-1.36 (-)				-1.36	-1.36 (-)
NADH dehydrogenase I, subunit F	gi|190571396	46 kDa	6\20	2\5	4\12	6\17	Energy production/conversion/transfer	0.486933	-1.28184	-0.165868	0.486933	-0.12 (0.83)	0.48	-1.28	-0.17	0.48	-0.12 (0.83)
NADH ubiquinone oxidoreductase subunit NDUFA12	gi|190571410	12 kDa	1\10	1\10			Energy production/conversion/transfer	-1.3239	-1.3239			-1.32 (0)	-1.32	-1.32			-1.32 (0)
ATP synthase F0F1, gamma subunit	gi|190571460	33 kDa	3\10	2\11	4\14	4\8	Energy production/conversion/transfer	-0.363411	-1.01617	0.099729	0.099729	-0.3 (0.53)	-0.37	-1.02	0.09	0.09	-0.3 (0.52)
aconitate hydratase	gi|190571474	95 kDa	8\12	2\3	7\12	9\13	Energy production/conversion/transfer	0.370349	-1.86285	0.155242	0.560088	-0.19 (1.12)	0.36	-1.85	0.15	0.55	-0.2 (1.12)
ATP synthase F0F1, beta subunit	gi|190571537	52 kDa	14\44	11\41	18\46	16\42	Energy production/conversion/transfer	1.75314	1.36485	2.15778	1.96814	1.81 (0.34)	1.73	1.35	2.13	1.95	1.79 (0.34)
ATP synthase F0F1, epsilon subunit	gi|190571538	13 kDa	2\21		1\10	2\18	Energy production/conversion/transfer	-0.271391		-1.38782	-0.271391	-0.64 (0.64)	-0.28		-1.39	-0.28	-0.65 (0.64)
ATP synthase F0F1, delta subunit	gi|190571572	21 kDa	3\17	2\12		3\17	Energy production/conversion/transfer	-0.0019873	-0.654819		-0.0019873	-0.22 (0.38)	-0.01	-0.66		-0.01	-0.23 (0.37)
ATP synthase F0F1, alpha subunit	gi|190571573	56 kDa	18\45	7\18	8\18	10\22	Energy production/conversion/transfer	2.0986	0.577865	0.792872	1.15217	1.16 (0.67)	2.08	0.57	0.78	1.14	1.14 (0.67)
NADP-dependent malic enzyme	gi|190571588	48 kDa	10\28	2\5	6\20	5\14	Energy production/conversion/transfer	1.27535	-1.3159	0.452906	0.159362	0.14 (1.08)	1.26	-1.31	0.44	0.15	0.13 (1.07)
pyruvate dehydrogenase complex, E1 component, pyruvate dehydrogenase beta subunit	gi|190571649	36 kDa	5\20	4\13	4\16	6\17	Energy production/conversion/transfer	0.389393	0.0301516	0.0301516	0.682915	0.28 (0.32)	0.38	0.02	0.02	0.67	0.27 (0.31)
ferredoxin, 4Fe-4S	gi|190571735	14 kDa	3\20	2\10	2\15	2\15	Energy production/conversion/transfer	0.322368	-0.330655	-0.330655	-0.330655	-0.17 (0.33)	0.31	-0.34	-0.34	-0.34	-0.18 (0.32)
NADH dehydrogenase I, subunit G	gi|42520063	76 kDa	9\16	4\8	3\6	5\9	Energy production/conversion/transfer	0.738459	-0.567572	-1.03089	-0.208191	-0.27 (0.75)	0.73	-0.57	-1.03	-0.21	-0.27 (0.74)
alpha-ketoglutarate dehydrogenase, E2 component, dihydrolipoamide succinyltransferase	gi|42520404	43 kDa	11\40	11\30	11\33	12\29	Energy production/conversion/transfer	1.51671	1.51671	1.51671	1.6568	1.55 (0.07)	1.5	1.5	1.5	1.64	1.53 (0.07)
NADH dehydrogenase I subunit D	gi|42520418	45 kDa	8\20	6\19	3\14	8\27	Energy production/conversion/transfer	0.967672	0.504505	-0.611457	0.967672	0.46 (0.75)	0.95	0.49	-0.61	0.95	0.45 (0.74)
cytochrome c oxidase, subunit 2	gi|58584566	29 kDa		2\15	2\15		Energy production/conversion/transfer		-0.912856	-0.912856		-0.91 (0)		-0.91	-0.91		-0.91 (0)
NADH2 dehydrogenase (ubiquinone)	gi|58697442	27 kDa	2\11				Energy production/conversion/transfer	-0.855725				-0.86 (-)	-0.86				-0.86 (-)
oxidoreductase, putative	gi|58698056	12 kDa	2\19				Energy production/conversion/transfer	-0.207373				-0.21 (-)	-0.22				-0.22 (-)
hypothetical protein WPa_0014	gi|190570492	28 kDa	2\15				Function unknown	-0.884801				-0.88 (-)	-0.89				-0.89 (-)
hypothetical protein WPa_0035	gi|190570510	84 kDa	3\5		2\3	2\3	Function unknown	-1.11107		-1.76415	-1.76415	-1.55 (0.38)	-1.11		-1.76	-1.76	-1.54 (0.37)
hypothetical protein WPa_0046	gi|190570521	22 kDa	2\8				Function unknown	-0.692007				-0.69 (-)	-0.7				-0.7 (-)
hypothetical protein WP0070	gi|190570540	52 kDa	3\8				Function unknown	-0.727121				-0.73 (-)	-0.73				-0.73 (-)
hypothetical protein WPa_0079	gi|190570549	109 kDa	3\3				Function unknown	-1.31991				-1.32 (-)	-1.32				-1.32 (-)
PQQ enzyme repeat family protein	gi|190570561	42 kDa	6\23	6\22	3\11	5\17	Function unknown	0.559666	0.559666	-0.556273	0.266135	0.21 (0.53)	0.55	0.55	-0.56	0.26	0.2 (0.52)
hypothetical protein WP0098	gi|190570565	81 kDa	3\4			2\4	Function unknown	-1.08193			-1.73499	-1.41 (0.46)	-1.08			-1.73	-1.4 (0.46)
hypothetical protein WPa_0104	gi|190570570	30 kDa	2\9			2\7	Function unknown	-0.939962			-0.939962	-0.94 (0)	-0.94			-0.94	-0.94 (0)
hypothetical protein WPa_0110	gi|190570576	8 kDa			1\21		Function unknown			-1.00004		-1 (-)			-1		-1 (-)
hypothetical protein WPa_0134	gi|190570596	18 kDa			4\19	4\19	Function unknown			0.584535	0.584535	0.58 (0)			0.57	0.57	0.57 (0)
hypothetical protein WPa_0143	gi|190570605	9 kDa	1\27				Function unknown	-1.09413				-1.09 (-)	-1.1				-1.1 (-)
hypothetical protein WPa_0144	gi|190570606	11 kDa	1\20				Function unknown	-1.25441				-1.25 (-)	-1.26				-1.26 (-)
hypothetical protein WPa_0154	gi|190570613	42 kDa	2\10				Function unknown	-1.20905				-1.21 (-)	-1.21				-1.21 (-)
hypothetical protein WPa_0163	gi|190570622	87 kDa	4\6				Function unknown	-0.675797				-0.68 (-)	-0.68				-0.68 (-)
hypothetical protein WP0171	gi|190570629	7 kDa	2\27				Function unknown	0.224041				0.22 (-)	0.21				0.21 (-)
hypothetical protein WP0197	gi|190570650	24 kDa	5\28	3\29	2\14	4\19	Function unknown	0.713655	-0.10877	-0.761565	0.354396	0.05 (0.64)	0.7	-0.12	-0.76	0.34	0.04 (0.63)
hypothetical protein WP0198	gi|190570651	21 kDa	6\38	4\28	7\37	9\43	Function unknown	1.11404	0.461204	1.36223	1.76687	1.18 (0.55)	1.1	0.45	1.34	1.74	1.16 (0.54)
hypothetical protein WPa_0202	gi|190570654	16 kDa		3\26	2\27	2\27	Function unknown		0.215523	-0.437423	-0.437423	-0.22 (0.38)		0.2	-0.44	-0.44	-0.23 (0.37)
hypothetical protein WPa_0212	gi|190570664	45 kDa	2\8		5\14		Function unknown	-1.26425		0.210969		-0.53 (1.04)	-1.26		0.2		-0.53 (1.04)
Ankyrin repeat domain protein	gi|190570668	24 kDa	2\7	2\13	2\13		Function unknown	-0.761565	-0.761565	-0.761565		-0.76 (0)	-0.76	-0.76	-0.76		-0.76 (0)
hypothetical protein WPa_0231	gi|190570681	8 kDa		1\20			Function unknown		-1.00004			-1 (-)		-1			-1 (-)
conserved hypothetical protein	gi|190570728	56 kDa	2\4				Function unknown	-1.43928				-1.44 (-)	-1.44				-1.44 (-)
ankyrin repeat domain protein	gi|190570736	225 kDa	6\4				Function unknown	-0.784103				-0.78 (-)	-0.78				-0.78 (-)
hypothetical protein WPa_0295	gi|190570738	83 kDa	3\5				Function unknown	-1.10147				-1.1 (-)	-1.1				-1.1 (-)
ankyrin repeat domain protein	gi|190570786	116 kDa	3\5				Function unknown	-1.36983				-1.37 (-)	-1.36				-1.36 (-)
hypothetical protein WP0350	gi|190570790	89 kDa	6\12				Function unknown	-0.0408774				-0.04 (-)	-0.05				-0.05 (-)
hypothetical protein WP0360	gi|190570799	24 kDa	3\17				Function unknown	-0.10877				-0.11 (-)	-0.12				-0.12 (-)
hypothetical protein WPa_0367	gi|190570803	7 kDa	1\21				Function unknown	-0.893337				-0.89 (-)	-0.9				-0.9 (-)
ankyrin repeat domain protein	gi|190570814	88 kDa	3\7				Function unknown	-1.14834				-1.15 (-)	-1.15				-1.15 (-)
ankyrin repeat domain protein	gi|190570819	50 kDa	4\14			3\8	Function unknown	-0.232556			-0.695742	-0.46 (0.33)	-0.24			-0.7	-0.47 (0.33)
ankyrin and tpr repeat domain-containing protein	gi|190570832	299 kDa	3\3				Function unknown	-2.13154				-2.13 (-)	-2.12				-2.12 (-)
hypothetical protein WPa_0408	gi|190570833	6 kDa	1\20				Function unknown	-0.770123				-0.77 (-)	-0.78				-0.78 (-)
ankyrin repeat domain protein	gi|190570885	301 kDa	9\9	4\3			Function unknown	-0.363424	-1.67251			-1.02 (0.93)	-0.36	-1.66			-1.01 (0.92)
hypothetical protein WPa_0467	gi|190570890	11 kDa	1\8				Function unknown	-1.25441				-1.25 (-)	-1.26				-1.26 (-)
hypothetical protein WPa_0489	gi|190570909	39 kDa		3\14			Function unknown		-0.497003			-0.5 (-)		-0.5			-0.5 (-)
hypothetical protein WP0495	gi|190570915	38 kDa	3\11				Function unknown	-0.476229				-0.48 (-)	-0.48				-0.48 (-)
hypothetical protein WPa_0497	gi|190570917	33 kDa			2\10	3\15	Function unknown			-1.01617	-0.363411	-0.69 (0.46)			-1.02	-0.37	-0.69 (0.46)
hypothetical protein WP0504	gi|190570924	16 kDa	3\22				Function unknown	0.215523				0.22 (-)	0.2				0.2 (-)
hypothetical protein WPa_0514	gi|190570934	53 kDa	3\10				Function unknown	-0.742362				-0.74 (-)	-0.74				-0.74 (-)
hypothetical protein WPa_0528	gi|190570946	23 kDa				2\11	Function unknown				-0.727542	-0.73 (-)				-0.73	-0.73 (-)
hypothetical protein WPa_0534	gi|190570952	23 kDa				2\12	Function unknown				-0.727542	-0.73 (-)				-0.73	-0.73 (-)
hypothetical protein WP0539	gi|190570956	21 kDa	2\12	2\12	2\8		Function unknown	-0.654819	-0.654819	-0.654819		-0.65 (0)	-0.66	-0.66	-0.66		-0.66 (0)
conserved hypothetical protein	gi|190570990	16 kDa			2\21	3\24	Function unknown			-0.437423	0.215523	-0.11 (0.46)			-0.44	0.2	-0.12 (0.46)
hypothetical protein WPa_0616	gi|190571024	24 kDa	2\10			2\11	Function unknown	-0.761565			-0.761565	-0.76 (0)	-0.76			-0.76	-0.76 (0)
hypothetical protein WPa_0620	gi|190571028	18 kDa			2\16		Function unknown			-0.531588		-0.53 (-)			-0.54		-0.54 (-)
putative lipoprotein	gi|190571042	14 kDa				1\7	Function unknown				-1.447	-1.45 (-)				-1.45	-1.45 (-)
putative exported protein	gi|190571044	108 kDa	5\7		4\4	5\5	Function unknown	-0.489486		-0.849009	-0.489486	-0.61 (0.21)	-0.49		-0.85	-0.49	-0.61 (0.21)
hypothetical protein WP0641	gi|190571048	14 kDa	4\12	2\12	8\52	9\55	Function unknown	0.785694	-0.330655	1.90204	2.09174	1.11 (1.12)	0.77	-0.34	1.88	2.07	1.09 (1.11)
hypothetical protein WP0664	gi|190571069	17 kDa	4\28	2\19	5\40	6\46	Function unknown	0.630275	-0.485893	0.989601	1.28319	0.6 (0.77)	0.62	-0.49	0.97	1.26	0.59 (0.77)
ankyrin repeat domain protein	gi|190571082	38 kDa	6\21		3\10	8\25	Function unknown	0.639685		-0.476229	1.10283	0.42 (0.81)	0.63		-0.48	1.09	0.41 (0.81)
pentapeptide repeat domain-containing protein	gi|190571083	64 kDa	2\4	2\7			Function unknown	-1.54622	-1.54622			-1.55 (0)	-1.54	-1.54			-1.54 (0)
ankyrin repeat domain protein	gi|190571093	51 kDa	2\5				Function unknown	-1.36442				-1.36 (-)	-1.36				-1.36 (-)
hypothetical protein WP0721	gi|190571123	16 kDa	4\30	3\16		2\15	Function unknown	0.678796	0.215523		-0.437423	0.15 (0.56)	0.66	0.2		-0.44	0.14 (0.56)
DnaJ domain protein	gi|190571130	14 kDa			1\13	1\8	Function unknown			-1.447	-1.447	-1.45 (0)			-1.45	-1.45	-1.45 (0)
ankyrin repeat domain protein	gi|190571135	43 kDa	4\13	2\7			Function unknown	-0.111934	-1.22788			-0.67 (0.79)	-0.12	-1.23			-0.67 (0.78)
ankyrin repeat domain protein	gi|190571165	129 kDa	4\6		6\8	6\6	Function unknown	-0.991452		-0.338013	-0.338013	-0.56 (0.38)	-0.99		-0.34	-0.34	-0.56 (0.37)
hypothetical protein WPa_0771	gi|190571173	47 kDa	3\9		2\6	2\6	Function unknown	-0.646242		-1.29905	-1.29905	-1.08 (0.38)	-0.65		-1.3	-1.3	-1.08 (0.37)
ankyrin repeat domain protein	gi|190571176	61 kDa	2\6				Function unknown	-1.50776				-1.51 (-)	-1.5				-1.5 (-)
hypothetical protein WPa_0782	gi|190571184	139 kDa	3\3				Function unknown	-1.51502				-1.52 (-)	-1.51				-1.51 (-)
hypothetical protein WPa_0790	gi|190571192	29 kDa	2\12			2\8	Function unknown	-0.912856			-0.912856	-0.91 (0)	-0.91			-0.91	-0.91 (0)
hypothetical protein WP0793	gi|190571195	18 kDa	2\15			2\16	Function unknown	-0.531588			-0.531588	-0.53 (0)	-0.54			-0.54	-0.54 (0)
hypothetical protein WPa_0801	gi|190571203	49 kDa	2\5				Function unknown	-1.3324				-1.33 (-)	-1.33				-1.33 (-)
hypothetical protein WPa_0810	gi|190571211	11 kDa	1\7	2\19			Function unknown	-1.25441	-0.137771			-0.7 (0.79)	-1.26	-0.15			-0.7 (0.78)
hypothetical protein WPa_0834	gi|190571234	31 kDa			3\15	3\15	Function unknown			-0.313418	-0.313418	-0.31 (0)			-0.32	-0.32	-0.32 (0)
hypothetical protein WPa_0838	gi|190571238	6 kDa	1\24				Function unknown	-0.770123				-0.77 (-)	-0.78				-0.78 (-)
hypothetical protein WP0839	gi|190571239	20 kDa	4\29	3\21	3\21	4\26	Function unknown	0.500236	0.0370324	0.0370324	0.500236	0.27 (0.27)	0.49	0.03	0.03	0.49	0.26 (0.27)
hypothetical protein WP0849	gi|190571248	28 kDa	3\14	2\9			Function unknown	-0.232032	-0.884801			-0.56 (0.46)	-0.24	-0.89			-0.56 (0.46)
hypothetical protein WPa_0850	gi|190571249	11 kDa			2\47		Function unknown			-0.137771		-0.14 (-)			-0.15		-0.15 (-)
iojap-related protein	gi|190571258	12 kDa	5\43	2\22	3\28	5\50	Function unknown	1.26859	-0.207373	0.445753	1.26859	0.69 (0.72)	1.25	-0.22	0.43	1.25	0.68 (0.71)
hypothetical protein WPa_0872	gi|190571271	10 kDa	1\23				Function unknown	-1.17829				-1.18 (-)	-1.18				-1.18 (-)
hypothetical protein WP0890	gi|190571287	31 kDa	9\32			2\8	Function unknown	1.45525			-0.966179	0.24 (1.71)	1.44			-0.97	0.23 (1.7)
hypothetical protein WPa_0935	gi|190571330	19 kDa				2\15	Function unknown				-0.574811	-0.57 (-)				-0.58	-0.58 (-)
conserved hypothetical protein	gi|190571333	12 kDa	1\22		3\40		Function unknown	-1.3239		0.445753		-0.44 (1.25)	-1.32		0.43		-0.45 (1.24)
hypothetical protein WPa_0943	gi|190571338	11 kDa		1\12	2\26	5\36	Function unknown		-1.25441	-0.137771	1.33835	-0.02 (1.3)		-1.26	-0.15	1.32	-0.03 (1.29)
hypothetical protein WPa_0973	gi|190571366	8 kDa		1\29	2\59		Function unknown		-1.00004	0.117097		-0.44 (0.79)		-1	0.11		-0.45 (0.78)
hypothetical protein WPa_0985	gi|190571377	6 kDa	1\17				Function unknown	-0.770123				-0.77 (-)	-0.78				-0.78 (-)
Mammalian cell entry related protein	gi|190571411	16 kDa	2\23	2\23	3\33	3\33	Function unknown	-0.437423	-0.437423	0.215523	0.215523	-0.11 (0.38)	-0.44	-0.44	0.2	0.2	-0.12 (0.37)
hypothetical protein WPa_1039	gi|190571426	11 kDa			1\13		Function unknown			-1.25441		-1.25 (-)			-1.26		-1.26 (-)
hypothetical protein WP1050	gi|190571437	51 kDa	3\9		2\5	5\15	Function unknown	-0.711585		-1.36442	0.110884	-0.66 (0.74)	-0.71		-1.36	0.1	-0.66 (0.73)
hypothetical protein WP1073	gi|190571459	28 kDa	2\10				Function unknown	-0.884801				-0.88 (-)	-0.89				-0.89 (-)
dnaj domain protein	gi|190571465	38 kDa	3\13			2\6	Function unknown	-0.476229			-1.129	-0.8 (0.46)	-0.48			-1.13	-0.8 (0.46)
Tim44-like domain-containing protein	gi|190571472	25 kDa	4\16	2\9		3\9	Function unknown	0.321747	-0.794199		-0.141412	-0.2 (0.56)	0.31	-0.8		-0.15	-0.21 (0.56)
hypothetical protein WPa_1093	gi|190571478	8 kDa			1\17		Function unknown			-1.00004		-1 (-)			-1		-1 (-)
hypothetical protein WPa_1113	gi|190571496	70 kDa				2\4	Function unknown				-1.618	-1.62 (-)				-1.61	-1.61 (-)
hypothetical protein WPa_1117	gi|190571499	45 kDa	2\7				Function unknown	-1.26425				-1.26 (-)	-1.26				-1.26 (-)
Smr domain family protein	gi|190571501	19 kDa	2\7				Function unknown	-0.574811				-0.57 (-)	-0.58				-0.58 (-)
hypothetical protein WP1159	gi|190571539	135 kDa	4\4		2\3	2\2	Function unknown	-1.02792		-2.14506	-2.14506	-1.77 (0.64)	-1.02		-2.13	-2.13	-1.76 (0.64)
hypothetical protein WP1161	gi|190571541	17 kDa	2\11				Function unknown	-0.485893				-0.49 (-)	-0.49				-0.49 (-)
hypothetical protein WP1239	gi|190571616	28 kDa	4\14				Function unknown	0.231115				0.23 (-)	0.22				0.22 (-)
hypothetical protein WPa_1252	gi|190571628	39 kDa	3\16				Function unknown	-0.497003				-0.5 (-)	-0.5				-0.5 (-)
HesB/YadR/YfhF family protein	gi|190571644	16 kDa	3\25	2\18	1\9		Function unknown	0.215523	-0.437423	-1.55364		-0.59 (0.89)	0.2	-0.44	-1.55		-0.6 (0.89)
ankyrin repeat domain protein	gi|190571650	48 kDa	3\12				Function unknown	-0.663084				-0.66 (-)	-0.67				-0.67 (-)
hypothetical protein WP1346	gi|190571717	439 kDa	5\3	2\2			Function unknown	-1.61653	-3.0972			-2.36 (1.05)	-1.61	-3.08			-2.34 (1.04)
hypothetical protein WPa_1349	gi|190571720	182 kDa	4\4				Function unknown	-1.26772				-1.27 (-)	-1.26				-1.26 (-)
ankyrin repeat domain protein	gi|190571722	141 kDa	3\3				Function unknown	-1.52649				-1.53 (-)	-1.52				-1.52 (-)
hypothetical protein WD0119	gi|42520024	18 kDa	2\10				Function unknown	-0.531588				-0.53 (-)	-0.54				-0.54 (-)
hypothetical protein WD0131	gi|42520036	66 kDa	2\5				Function unknown	-1.57086				-1.57 (-)	-1.57				-1.57 (-)
hypothetical protein WD0171	gi|42520072	12 kDa	3\46				Function unknown	0.445753				0.45 (-)	0.43				0.43 (-)
hypothetical protein WD0234	gi|42520129	10 kDa	1\11				Function unknown	-1.17829				-1.18 (-)	-1.18				-1.18 (-)
hypothetical protein WD0267	gi|42520158	15 kDa	2\29				Function unknown	-0.385822				-0.39 (-)	-0.39				-0.39 (-)
ankyrin repeat-containing protein	gi|42520181	60 kDa	3\6				Function unknown	-0.841635				-0.84 (-)	-0.84				-0.84 (-)
hypothetical protein WD0296	gi|42520183	35 kDa			2\14		Function unknown			-1.06322		-1.06 (-)			-1.06		-1.06 (-)
hypothetical protein WD0373	gi|42520252	4 kDa	1\33				Function unknown	-0.445761				-0.45 (-)	-0.46				-0.46 (-)
ankyrin repeat-containing protein	gi|42520366	38 kDa	2\9				Function unknown	-1.129				-1.13 (-)	-1.13				-1.13 (-)
hypothetical protein WD0512	gi|42520377	126 kDa	3\4				Function unknown	-1.43619				-1.44 (-)	-1.43				-1.43 (-)
hypothetical protein WD0513	gi|42520378	326 kDa	3\3				Function unknown	-2.20134				-2.2 (-)	-2.19				-2.19 (-)
hypothetical protein WD0552	gi|42520411	13 kDa	1\19				Function unknown	-1.38782				-1.39 (-)	-1.39				-1.39 (-)
hypothetical protein WD0573	gi|42520430	8 kDa			1\33		Function unknown			-1.00004		-1 (-)			-1		-1 (-)
hypothetical protein WD0595	gi|42520449	18 kDa	4\26				Function unknown	0.584535				0.58 (-)	0.57				0.57 (-)
hypothetical protein WD0614	gi|42520466	65 kDa	5\14	2\6	8\18	3\10	Function unknown	-0.0831111	-1.55863		-0.905705	-0.85 (0.74)	-0.09	-1.55	0.66	-0.91	-0.47 (0.96)
hypothetical protein WD0632	gi|42520482	133 kDa	2\2				Function unknown	-2.13306				-2.13 (-)	-2.12				-2.12 (-)
hypothetical protein WD0722	gi|42520565	15 kDa	2\22				Function unknown	-0.385822				-0.39 (-)	-0.39				-0.39 (-)
hypothetical protein WD0724	gi|42520567	16 kDa	2\13				Function unknown	-0.437423				-0.44 (-)	-0.44				-0.44 (-)
ankyrin repeat-containing protein	gi|42520595	49 kDa	2\6				Function unknown	-1.3324				-1.33 (-)	-1.33				-1.33 (-)
ankyrin repeat domain protein	gi|42520607	52 kDa	3\9				Function unknown	-0.727121				-0.73 (-)	-0.73				-0.73 (-)
hypothetical protein WD0821	gi|42520659	17 kDa	2\11				Function unknown	-0.485893				-0.49 (-)	-0.49				-0.49 (-)
hypothetical protein WD0942	gi|42520761	60 kDa	2\4				Function unknown	-1.49453				-1.49 (-)	-1.49				-1.49 (-)
hypothetical protein WD1002	gi|42520814	38 kDa	3\12				Function unknown	-0.476229				-0.48 (-)	-0.48				-0.48 (-)
DnaJ domain protein	gi|42520859	36 kDa	2\12				Function unknown	-1.08575				-1.09 (-)	-1.09				-1.09 (-)
hypothetical protein WD1061	gi|42520869	12 kDa				3\25	Function unknown				0.445753	0.45 (-)				0.43	0.43 (-)
hypothetical protein WD1155	gi|42520956	12 kDa	1\13				Function unknown	-1.3239				-1.32 (-)	-1.32				-1.32 (-)
hypothetical protein WD1185	gi|42520982	18 kDa	2\13				Function unknown	-0.531588				-0.53 (-)	-0.54				-0.54 (-)
hypothetical protein WD1223	gi|42521020	47 kDa	2\6				Function unknown	-1.29905				-1.3 (-)	-1.3				-1.3 (-)
hypothetical protein WD1244	gi|42521041	6 kDa	1\20				Function unknown	-0.770123				-0.77 (-)	-0.78				-0.78 (-)
hypothetical protein WD1269	gi|42521064	30 kDa	2\9				Function unknown	-0.939962				-0.94 (-)	-0.94				-0.94 (-)
hypothetical protein WD1313	gi|42521106	6 kDa	1\20				Function unknown	-0.770123				-0.77 (-)	-0.78				-0.78 (-)
hypothetical protein Wbm0029	gi|58584290	9 kDa	1\16				Function unknown	-1.09413				-1.09 (-)	-1.1				-1.1 (-)
hypothetical protein Wbm0047	gi|58584308	13 kDa	1\19				Function unknown	-1.38782				-1.39 (-)	-1.39				-1.39 (-)
hypothetical protein Wbm0065	gi|58584326	14 kDa	1\16				Function unknown	-1.447				-1.45 (-)	-1.45				-1.45 (-)
hypothetical protein Wbm0071	gi|58584332	10 kDa	1\15		1\11		Function unknown	-1.17829		-1.17829		-1.18 (0)	-1.18		-1.18		-1.18 (0)
hypothetical protein Wbm0085	gi|58584346	11 kDa	1\14				Function unknown	-1.25441				-1.25 (-)	-1.26				-1.26 (-)
ankyrin repeat-containing protein (hypothetical protein Wbm0094)	gi|58584355	9 kDa	1\28				Function unknown	-1.09413				-1.09 (-)	-1.1				-1.1 (-)
hypothetical protein Wbm0106	gi|58584367	14 kDa	1\10				Function unknown	-1.447				-1.45 (-)	-1.45				-1.45 (-)
hypothetical protein Wbm0134	gi|58584394	9 kDa	1\22				Function unknown	-1.09413				-1.09 (-)	-1.1				-1.1 (-)
hypothetical protein Wbm0135	gi|58584395	10 kDa	1\15				Function unknown	-1.17829				-1.18 (-)	-1.18				-1.18 (-)
hypothetical protein Wbm0137	gi|58584397	12 kDa	2\34				Function unknown	-0.207373				-0.21 (-)	-0.22				-0.22 (-)
hypothetical protein Wbm0140	gi|58584400	13 kDa	1\11				Function unknown	-1.38782				-1.39 (-)	-1.39				-1.39 (-)
hypothetical protein Wbm0165	gi|58584425	7 kDa	1\27				Function unknown	-0.893337				-0.89 (-)	-0.9				-0.9 (-)
hypothetical protein Wbm0219	gi|58584479	14 kDa	1\11				Function unknown	-1.447				-1.45 (-)	-1.45				-1.45 (-)
hypothetical protein Wbm0225	gi|58584485	11 kDa	2\25				Function unknown	-0.137771				-0.14 (-)	-0.15				-0.15 (-)
hypothetical protein Wbm0274	gi|58584532	7 kDa	1\20				Function unknown	-0.893337				-0.89 (-)	-0.9				-0.9 (-)
extracellular metallopeptidase	gi|58584641	93 kDa	6\11				Function unknown	-0.0760552				-0.08 (-)	-0.08				-0.08 (-)
ankyrin repeat domain protein	gi|58584704	126 kDa	3\3				Function unknown	-1.43619				-1.44 (-)	-1.43				-1.43 (-)
hypothetical protein Wbm0450	gi|58584707	10 kDa	1\16	1\16			Function unknown	-1.17829	-1.17829			-1.18 (0)	-1.18	-1.18			-1.18 (0)
membrane-associated or secreted protein	gi|58584720	50 kDa	2\8				Function unknown	-1.34857				-1.35 (-)	-1.35				-1.35 (-)
hypothetical protein Wbm0467	gi|58584724	6 kDa	1\15				Function unknown	-0.770123				-0.77 (-)	-0.78				-0.78 (-)
hypothetical protein Wbm0477	gi|58584734	7 kda	1\27				Function unknown	-0.893337				-0.89 (-)	-0.9				-0.9 (-)
hypothetical protein Wbm0637	gi|58584894	18 kDa	3\13	3\13		5\15	Function unknown	0.121302	0.121302		0.943846	0.4 (0.47)	0.11	0.11		0.93	0.38 (0.47)
hypothetical protein Wbm0669	gi|58584926	12 kDa	1\12				Function unknown	-1.3239				-1.32 (-)	-1.32				-1.32 (-)
conserved hypothetical protein	gi|58696726	25 kDa	5\12	7\28			Function unknown	0.681001	1.22271			0.95 (0.38)	0.67	1.2			0.94 (0.38)
conserved hypothetical protein	gi|58696863	22 kDa				2\20	Function unknown				-0.692007	-0.69 (-)				-0.7	-0.7 (-)
hypothetical protein WwSim0269	gi|58697076	44 kDa		2\8			Function unknown		-1.24627			-1.25 (-)		-1.24			-1.24 (-)
ankyrin repeat domain protein, partial	gi|58697798	30 kDa	2\7				Function unknown	-0.939962				-0.94 (-)	-0.94				-0.94 (-)
conserved hypothetical protein	gi|58698110	29 kDa	7\26		14\31	16\35	Function unknown	1.10399		2.2199	2.43487	1.92 (0.71)	1.09		2.19	2.41	1.9 (0.71)
conserved hypothetical protein	gi|58698139	20 kDa		2\19			Function unknown		-0.615816			-0.62 (-)		-0.62			-0.62 (-)
hypothetical protein WwAna1281	gi|58698358	5 kDa	1\33				Function unknown	-0.624325				-0.62 (-)	-0.63				-0.63 (-)
conserved hypothetical protein	gi|58698481	5 kDa	1\27				Function unknown	-0.624325				-0.62 (-)	-0.63				-0.63 (-)
ankyrin 3	gi|58698798	68 kDa	2\4				Function unknown	-1.59478				-1.59 (-)	-1.59				-1.59 (-)
hypothetical protein WwAna1191	gi|58698829	14 kDa	1\13				Function unknown	-1.447				-1.45 (-)	-1.45				-1.45 (-)
conserved hypothetical protein	gi|58699016	25 kDa		2\14			Function unknown		-0.794199			-0.79 (-)		-0.8			-0.8 (-)
ankyrin repeat domain protein, putative	gi|58699127	24 kDa	2\18				Function unknown	-0.761565				-0.76 (-)	-0.76				-0.76 (-)
conserved hypothetical protein	gi|58699217	21 kDa	3\28				Function unknown	-0.0019873				0 (-)	-0.01				-0.01 (-)
ankyrin 1, erythrocyte splice form 1	gi|58699292	41 kDa	4\12		4\16	4\16	Function unknown	-0.073846		-0.073846	-0.073846	-0.07 (0)	-0.08		-0.08	-0.08	-0.08 (0)
conserved hypothetical protein	gi|58699429	12 kDa		1\17			Function unknown		-1.3239			-1.32 (-)		-1.32			-1.32 (-)
conserved hypothetical protein	gi|58699750	12 kDa	1\12				Function unknown	-1.3239				-1.32 (-)	-1.32				-1.32 (-)
conserved hypothetical protein	gi|58699941	8 kDa	1\14				Function unknown	-1.00004				-1 (-)	-1				-1 (-)
conserved hypothetical protein	gi|58699966	4 kDa	2\74				Function unknown	0.672888				0.67 (-)	0.66				0.66 (-)
conserved hypothetical protein	gi|58700051	10 kDa	1\18				Function unknown	-1.17829				-1.18 (-)	-1.18				-1.18 (-)
conserved hypothetical protein	gi|58700194	10 kDa		1\11			Function unknown		-1.17829			-1.18 (-)		-1.18			-1.18 (-)
hypothetical protein Wendoof_01000884	gi|99034258	6 kDa	1\20				Function unknown	-0.770123				-0.77 (-)	-0.78				-0.78 (-)
hypothetical protein Wendoof_01000567	gi|99034683	8 kDa	1\16				Function unknown	-1.00004				-1 (-)	-1				-1 (-)
hypothetical protein Wendoof_01000463	gi|99034797	7 kDa	1\24	1\24	1\24	3\42	Function unknown	-0.893337	-0.893337	-0.893337	0.877666	-0.45 (0.89)	-0.9	-0.9	-0.9	0.86	-0.46 (0.88)
hypothetical protein Wendoof_01000131	gi|99035976	10 kDa	1\16				Function unknown	-1.17829				-1.18 (-)	-1.18				-1.18 (-)
Fic family protein	gi42520226	42 kDa	2\11				Function unknown	-1.20905				-1.21 (-)	-1.21				-1.21 (-)
hypothetical protein WD1203	gi42521000	4 kDa	1\55				Function unknown	-0.445761				-0.45 (-)	-0.46				-0.46 (-)
aminomethyl transferase family protein	gi|190570501	30 kDa	8\36	6\29		4\18	General function prediction only	1.29185	0.828706		0.175943	0.77 (0.56)	1.27	0.81		0.17	0.75 (0.56)
class II aldolase/adducin domain protein	gi|190570645	27 kDa	6\28	8\44	6\31	7\33	General function prediction only	0.912972	1.37612	0.912972	1.16114	1.09 (0.22)	0.9	1.36	0.9	1.14	1.07 (0.22)
GTPase ObgE	gi|190570656	38 kDa	2\7		2\8		General function prediction only	-1.129		-1.129		-1.13 (0)	-1.13		-1.13		-1.13 (0)
protease, insulinase family	gi|190570921	50 kDa	8\19	2\6	4\8	9\25	General function prediction only	0.883455	-1.34857	-0.232556	1.07309	0.09 (1.12)	0.87	-1.35	-0.24	1.06	0.09 (1.11)
peptidase, M16 family	gi|190570922	49 kDa	9\28	5\13	4\12	6\14	General function prediction only	1.08924	0.142874	-0.216397	0.436421	0.36 (0.55)	1.07	0.13	-0.22	0.43	0.35 (0.55)
hypothetical protein WP0512	gi|190570932	71 kDa	3\5			2\3	General function prediction only	-0.976395			-1.62937	-1.3 (0.46)	-0.98			-1.62	-1.3 (0.46)
peptidase, M16 family	gi|190571000	48 kDa	7\18	4\12	8\23	12\30	General function prediction only	0.701094	-0.199906	0.916084	1.5689	0.75 (0.73)	0.69	-0.21	0.9	1.55	0.73 (0.73)
Putative methyltransferase	gi|190571005	20 kDa	5\16	2\9		2\14	General function prediction only	0.859524	-0.615816		-0.615816	-0.12 (0.85)	0.84	-0.62		-0.62	-0.13 (0.85)
acid phosphatase SurE	gi|190571127	28 kDa	3\11	4\23	5\23	5\23	General function prediction only	-0.232032	0.231115	0.59036	0.59036	0.29 (0.39)	-0.24	0.22	0.58	0.58	0.28 (0.39)
inositol monophosphatase family protein	gi|190571181	26 kDa	7\34	3\18	4\20	5\23	General function prediction only	1.19133	-0.172774	0.29038	0.649631	0.49 (0.58)	1.17	-0.18	0.28	0.64	0.48 (0.57)
quinone oxidoreductase, putative	gi|190571218	36 kDa	6\20	4\13	6\22	4\14	General function prediction only	0.682915	0.0301516	0.682915	0.0301516	0.36 (0.38)	0.67	0.02	0.67	0.02	0.35 (0.37)
alpha/beta superfamily hydrolase	gi|190571222	26 kDa	3\13	2\17	2\17	3\19	General function prediction only	-0.172774	-0.825554	-0.825554	-0.172774	-0.5 (0.38)	-0.18	-0.83	-0.83	-0.18	-0.5 (0.37)
HIT family protein	gi|190571250	14 kDa	1\7		2\21	3\31	General function prediction only	-1.447		-0.330655	0.322368	-0.49 (0.89)	-1.45		-0.34	0.31	-0.49 (0.89)
GTP-binding protein EngA	gi|190571288	49 kDa	10\25			6\15	General function prediction only	1.25887			0.436421	0.85 (0.58)	1.24			0.43	0.83 (0.58)
membrane-associated zinc metalloprotease	gi|190571425	41 kDa	6\16	5\19	4\16	7\24	General function prediction only	0.578932	0.285404	-0.073846	0.827107	0.4 (0.39)	0.57	0.28	-0.08	0.81	0.39 (0.39)
membrane protein CvpA	gi|190571513	23 kDa	2\12				General function prediction only	-0.727542				-0.73 (-)	-0.73				-0.73 (-)
TPR domain protein	gi|190571532	41 kDa	4\14	2\15	2\7		General function prediction only	-0.073846	-1.18978	-1.18978		-0.82 (0.64)	-0.08	-1.19	-1.19		-0.82 (0.64)
short chain dehydrogenase	gi|190571542	27 kDa	2\9				General function prediction only	-0.855725				-0.86 (-)	-0.86				-0.86 (-)
Metallophosphoesterase (AKA calcineurin-like phosphoesterase)	gi|190571629	47 kDa	2\6				General function prediction only	-1.29905				-1.3 (-)	-1.3				-1.3 (-)
exopolysaccharide synthesis protein ExoD-related protein	gi|42520054	24 kDa	7\48	4\22			General function prediction only	1.25537	0.354396			0.8 (0.64)	1.24	0.34			0.79 (0.63)
hypothetical protein WD0615	gi|42520467	38 kDa	3\12	3\11	4\16	3\12	General function prediction only	-0.476229	-0.476229		-0.476229	-0.48 (0)	-0.48	-0.48	-0.02	-0.48	-0.37 (0.23)
GTP-binding protein Era	gi|42520585	34 kDa	2\11	2\9			General function prediction only	-1.04004	-1.04004			-1.04 (0)	-1.04	-1.04			-1.04 (0)
O-methyltransferase family protein	gi|42520865	25 kDa	8\54				General function prediction only	1.43769				1.44 (-)	1.42				1.42 (-)
rhodanese domain protein	gi|42520937	32 kDa	5\26	2\8		2\8	General function prediction only	0.483575	-0.991566		-0.991566	-0.5 (0.85)	0.47	-0.99		-0.99	-0.5 (0.85)
ComEC/Rec2 family protein	gi|42520961	82 kDa	2\4				General function prediction only	-1.74482				-1.74 (-)	-1.74				-1.74 (-)
pmbA protein	gi|42521031	48 kDa	8\30	4\12	3\6	4\10	General function prediction only	0.916084	-0.199906	-0.663084	-0.199906	-0.04 (0.67)	0.9	-0.21	-0.67	-0.21	-0.04 (0.67)
short chain dehydrogenase/reductase family oxidoreductase	gi|42521088	27 kDa	2\12	2\9		3\14	General function prediction only	-0.855725	-0.855725		-0.202952	-0.64 (0.38)	-0.86	-0.86		-0.21	-0.64 (0.37)
NADPH-dependent glutamate synthase beta chain	gi|58584312	125 kDa	4\7	2\4			General function prediction only	-0.966193	-2.0832			-1.52 (0.79)	-0.96	-2.07			-1.52 (0.78)
carbonic anhydrase	gi|58584547	19 kDa	3\33				General function prediction only	0.0780563				0.08 (-)	0.07				0.07 (-)
TPR repeat-containing Zn-dependent protease	gi|58584569	45 kDa	3\12	2\7			General function prediction only	-0.611457	-1.26425			-0.94 (0.46)	-0.61	-1.26			-0.94 (0.46)
GTPase EngB	gi|58584614	22 kDa	4\27	3\18		2\13	General function prediction only	0.423992	-0.0391897		-0.692007	-0.1 (0.56)	0.41	-0.05		-0.7	-0.11 (0.56)
SCO1/SenC family protein	gi|58584801	23 kDa	7\30	5\25	2\12	3\19	General function prediction only	1.28943	0.747701	-0.727542	-0.0747368	0.31 (0.89)	1.27	0.73	-0.73	-0.08	0.3 (0.88)
esterase	gi|58584803	25 kDa	9\16	2\10		2\10	General function prediction only	1.62732	-0.794199		-0.794199	0.01 (1.4)	1.61	-0.8		-0.8	0 (1.39)
acetyltransferase, GNAT family	gi|58584855	30 kDa	5\24				General function prediction only	0.535185				0.54 (-)	0.52				0.52 (-)
hydrolase, alpha/beta fold family	gi|58696810	25 kDa	3\16				General function prediction only	-0.141412				-0.14 (-)	-0.15				-0.15 (-)
lipoprotein NlpD, putative	gi|58699048	22 kDa	2\20				General function prediction only	-0.692007				-0.69 (-)	-0.7				-0.7 (-)
bacterioferritin	gi|190570661	18 kDa	2\15	2\15	7\35	7\28	Inorganic ion metabolism	-0.531588	-0.531588	1.48564	1.48564	0.48 (1.16)	-0.54	-0.54	1.46	1.46	0.46 (1.16)
ApaG protein	gi|190571120	15 kDa	2\15			2\20	Inorganic ion metabolism	-0.385822			-0.385822	-0.39 (0)	-0.39			-0.39	-0.39 (0)
inorganic pyrophosphatase	gi|190571204	19 kDa	3\19	2\12	2\11	2\11	Inorganic ion metabolism	0.0780563	-0.574811	-0.574811	-0.574811	-0.41 (0.33)	0.07	-0.58	-0.58	-0.58	-0.42 (0.32)
malonyl-CoA decarboxylase	gi|190570914	51 kDa	5\14			3\7	Lipid metabolism	0.110884			-0.711585	-0.3 (0.58)	0.1			-0.71	-0.31 (0.58)
malonyl CoA-acyl carrier protein transacylase	gi|190571076	35 kDa	2\5	3\13			Lipid metabolism	-1.06322	-0.410464			-0.74 (0.46)	-1.06	-0.42			-0.74 (0.46)
3-oxoacyl-(acyl-carrier-protein) synthase II	gi|190571161	45 kDa	5\14	2\6	2\12	6\37	Lipid metabolism	0.210969	-1.26425	-1.26425	0.504505	-0.45 (0.94)	0.2	-1.26	-1.26	0.49	-0.46 (0.94)
fatty acid/phospholipid synthesis protein PlsX	gi|190571414	37 kDa	8\36	6\22	6\23	5\19	Lipid metabolism	1.12415	0.661007	0.661007	0.367485	0.7 (0.31)	1.11	0.65	0.65	0.36	0.69 (0.31)
(3R)-hydroxymyristoyl-(acyl-carrier-protein) dehydratase	gi|190571422	16 kDa	3\29		3\35	2\17	Lipid metabolism	0.215523		0.215523	-0.437423	0 (0.38)	0.2		0.2	-0.44	-0.01 (0.37)
3-oxoacyl-(acyl-carrier-protein) reductase	gi|190571578	26 kDa	5\24	7\42	5\27	10\41	Lipid metabolism	0.649631	1.19133	0.649631	1.76556	1.06 (0.53)	0.64	1.17	0.64	1.74	1.05 (0.53)
propionyl-CoA carboxylase subunit beta	gi|42520958	56 kDa	4\11			4\11	Lipid metabolism	-0.323206			-0.323206	-0.32 (0)	-0.33			-0.33	-0.33 (0)
enoyl-(acyl-carrier-protein) reductase II (NADPH)	gi|42520968	36 kDa	2\9	3\14	2\11		Lipid metabolism	-1.08575	-0.432991	-1.08575		-0.87 (0.38)	-1.09	-0.44	-1.09		-0.87 (0.37)
acyl carrier protein	gi|42520990	10 kDa	3\38	2\25	3\31	4\31	Lipid metabolism	0.591757	-0.0615139	0.591757	1.05526	0.54 (0.46)	0.58	-0.07	0.58	1.04	0.53 (0.46)
nuclease-related protein	gi|42521049	20 kDa	2\16				Lipid metabolism	-0.615816				-0.62 (-)	-0.62				-0.62 (-)
4'-phosphopantetheinyl transferase	gi|58584339	14 kDa	1\11	2\22			Lipid metabolism	-1.447	-0.330655			-0.89 (0.79)	-1.45	-0.34			-0.89 (0.78)
1-deoxy-D-xylulose 5-phosphate reductoisomerase	gi|58584439	43 kDa	3\14				Lipid metabolism	-0.575093				-0.58 (-)	-0.58				-0.58 (-)
phosphatidylserine decarboxylase	gi|58584683	24 kDa	3\15				Lipid metabolism	-0.10877				-0.11 (-)	-0.12				-0.12 (-)
enoyl-[acyl-carrier-protein] reductase (NADH)	gi|58584727	29 kDa	4\12	3\14	2\11	6\27	Lipid metabolism	0.203053	-0.260091	-0.912856	0.855819	-0.03 (0.75)	0.19	-0.27	-0.91	0.84	-0.04 (0.74)
3-oxoacyl-(acyl carrier protein) synthase III	gi|58584871	34 kDA	3\15	2\10	2\11	2\10	Lipid metabolism	-0.387283	-1.04004	-1.04004	-1.04004	-0.88 (0.33)	-0.39	-1.04	-1.04	-1.04	-0.88 (0.32)
phosphatidylglycerophosphate synthase	gi|58584930	20 kDa	2\15				Lipid metabolism	-0.615816				-0.62 (-)	-0.62				-0.62 (-)
1-acyl-sn-glycerol-3-phosphate acyltransferase	gi|58584990	22 kDa	2\11				Lipid metabolism	-0.692007				-0.69 (-)	-0.7				-0.7 (-)
patatin family protein	gi|58699260	34 kDa	3\15				Lipid metabolism	-0.387283				-0.39 (-)	-0.39				-0.39 (-)
inner membrane protein translocase component YidC	gi|190570482	65 kDa	4\10		3\5	6\13	Motility/Intracellular trafficking/Secretion	-0.442444		-0.905705	0.210485	-0.38 (0.56)	-0.45		-0.91	0.2	-0.38 (0.56)
HlyD family secretion protein	gi|190570554	56 kDa	13\34	2\4	7\17	9\21	Motility/Intracellular trafficking/Secretion	1.57462	-1.43928	0.577865	0.982521	0.42 (1.31)	1.56	-1.44	0.57	0.97	0.41 (1.3)
type IV secretion system protein VirB8, putative (orphan)	gi|190570592	25 kDa	2\16	2\12	2\10		Motility/Intracellular trafficking/Secretion	-0.794199	-0.794199	-0.794199		-0.79 (0)	-0.8	-0.8	-0.8		-0.8 (0)
translocation protein TolB	gi|190570675	47 kDa	2\8				Motility/Intracellular trafficking/Secretion	-1.29905				-1.3 (-)	-1.3				-1.3 (-)
preprotein translocase subunit SecA	gi|190570804	102 kDa	13\21	7\9	9\12	11\15	Motility/Intracellular trafficking/Secretion	1.09567	0.0983635	0.503245	0.826536	0.63 (0.43)	1.08	0.09	0.49	0.81	0.62 (0.43)
preprotein translocase subunit SecD	gi|190570897	55 kDa	6\17		2\5	5\12	Motility/Intracellular trafficking/Secretion	0.344064		-1.42486	0.0505007	-0.34 (0.95)	0.33		-1.42	0.04	-0.35 (0.94)
type II secretion system protein, putative	gi|190570911	56 kDa	8\20		3\8	6\16	Motility/Intracellular trafficking/Secretion	0.792872		-0.78642	0.329657	0.11 (0.81)	0.78		-0.79	0.32	0.1 (0.81)
preprotein translocase subunit SecE	gi|190570974	8 kDa	1\23				Motility/Intracellular trafficking/Secretion	-1.00004				-1 (-)	-1				-1 (-)
type IV secretion systemprotein Vir B6	gi|190571007	123 kDa	5\15	2\3	4\8	4\5	Motility/Intracellular trafficking/Secretion	-0.593671	-2.07024	-0.953259	-0.953259	-1.14 (0.64)	-0.59	-2.06	-0.95	-0.95	-1.14 (0.64)
type IV secretion system protein VirB6	gi|190571008	109 kDa	7\10	2\4		8\10	Motility/Intracellular trafficking/Secretion	0.0452534	-1.97319		0.260398	-0.56 (1.23)	0.04	-1.96		0.25	-0.56 (1.22)
type IV secretion system protein VirB6	gi|190571009	89 kDa			2\3		Motility/Intracellular trafficking/Secretion			-1.81052		-1.81 (-)			-1.8		-1.8 (-)
type IV secretion system protein VirB6	gi|190571010	95 kDa	7\11	3\4	3\5	3\6	Motility/Intracellular trafficking/Secretion	0.155242	-1.20968	-1.20968	-1.20968	-0.87 (0.68)	0.15	-1.21	-1.21	-1.21	-0.87 (0.68)
type IV secretion system protein VirB4	gi|190571011	91 kDa	8\13	4\6	5\9	7\13	Motility/Intracellular trafficking/Secretion	0.404749	-0.711796	-0.352349	0.189652	-0.12 (0.51)	0.4	-0.71	-0.36	0.18	-0.12 (0.5)
type IV secretion system protein VirB4 (orphan)	gi|190571043	90 kDa	4\6	2\4	5\7	5\7	Motility/Intracellular trafficking/Secretion	-0.702946	-1.81948	-0.343504	-0.343504	-0.8 (0.7)	-0.7	-1.81	-0.35	-0.35	-0.8 (0.69)
type I secretion system ATPase, PrtD	gi|190571191	63 kDa	10\28		6\14	6\12	Motility/Intracellular trafficking/Secretion	1.05805		0.235477	0.235477	0.51 (0.47)	1.04		0.23	0.23	0.5 (0.47)
type IV secretion system protein (VirB7 )	gi|190571223	9 kDa	1\15				Motility/Intracellular trafficking/Secretion	-1.09413				-1.09 (-)	-1.1				-1.1 (-)
type IV secretion system protein VirB9, putative (orphan)	gi|190571270	30 kDa	6\23	2\19	7\30	10\43	Motility/Intracellular trafficking/Secretion	0.828706	-0.939962	1.07688	1.65109	0.65 (1.12)	0.81	-0.94	1.06	1.63	0.64 (1.11)
preprotein translocase subunit SecB	gi|190571473	19 kDa			3\29	4\31	Motility/Intracellular trafficking/Secretion			0.0780563	0.541273	0.31 (0.33)			0.07	0.53	0.3 (0.33)
preprotein translocase subunit SecY	gi|190571565	50 kDa			3\6	3\6	Motility/Intracellular trafficking/Secretion			-0.695742	-0.695742	-0.7 (0)			-0.7	-0.7	-0.7 (0)
type IV secretion system protein VirB2	gi|190571577	12 kDa		1\17			Motility/Intracellular trafficking/Secretion		-1.3239			-1.32 (-)		-1.32			-1.32 (-)
preprotein translocase subunit SecG	gi|190571613	13 kDa	1\11	1\11			Motility/Intracellular trafficking/Secretion	-1.38782	-1.38782			-1.39 (0)	-1.39	-1.39			-1.39 (0)
preprotein translocase, YajC subunit	gi|190571618	15 kDa	4\30	3\19	2\24	3\35	Motility/Intracellular trafficking/Secretion	0.730457	0.267159	-0.385822	0.267159	0.22 (0.46)	0.72	0.26	-0.39	0.26	0.21 (0.46)
type IV secretion system protein VirB8	gi|190571631	26 kDa	5\24	7\44	4\22	4\22	Motility/Intracellular trafficking/Secretion	0.649631	1.19133	0.29038	0.29038	0.61 (0.43)	0.64	1.17	0.28	0.28	0.59 (0.42)
type IV secretion system protein VirB9	gi|190571632	31 kDa	7\34	7\38	6\27	5\20	Motility/Intracellular trafficking/Secretion	1.05065	1.05065	0.508963	0.149723	0.69 (0.44)	1.03	1.03	0.79	0.5	0.84 (0.26)
type IV secretion system protein VirB10	gi|190571633	54 kDa	10\24	7\21	9\22	9\22	Motility/Intracellular trafficking/Secretion	1.18123	0.0651749	0.82194	1.01159	0.77 (0.49)	1.17	0.6	1	1	0.94 (0.24)
type IV secretion system protein VirB11	gi|190571634	37 kDa	8\22	5\20	5\11	10\29	Motility/Intracellular trafficking/Secretion	1.12415	0.367485	0.00824226	1.48339	0.75 (0.68)	1.11	0.36	0.36	1.46	0.82 (0.56)
type IV secretion system protein VirD4	gi|190571635	77 kDa	4\8		10\20	11\19	Motility/Intracellular trafficking/Secretion	-0.578036		0.728011	0.8977	0.35 (0.81)	-0.58		0.88	1.04	0.45 (0.89)
signal recognition particle docking protein FtsY	gi|190571642	33 kDa	6\32	4\17	2\10	3\14	Motility/Intracellular trafficking/Secretion	0.752489	0.099729	-1.01617	-0.363411	-0.13 (0.75)	0.74	0.09	-1.02	-0.37	-0.14 (0.74)
Signal peptidase I	gi|190571647	31 kDa	6\29	7\34	4\21	7\31	Motility/Intracellular trafficking/Secretion	0.802484	1.05065	0.149723	1.05065	0.76 (0.43)	0.79	1.03	0.14	1.03	0.75 (0.42)
Signal recognition particle GTPase	gi|42520886	49 kDa	8\22	3\8	2\5	9\24	Motility/Intracellular trafficking/Secretion	0.899603	-0.679579	-1.3324	1.08924	-0.01 (1.19)	0.89	-0.68	-1.33	1.07	-0.01 (1.18)
carbamoyl phosphate synthase large subunit	gi|161899042	118 kDa	18\26		8\10	8\10	Nucleotide metabolism	1.50364		0.196928	0.196928	0.63 (0.75)	1.49		0.19	0.19	0.62 (0.75)
ribonucleotide-diphosphate reductase subunit beta	gi|190570498	39 kDa	4\13	3\9	4\12	4\12	Nucleotide metabolism	-0.0338543	-0.497003	-0.0338543	-0.0338543	-0.15 (0.23)	-0.04	-0.5	-0.04	-0.04	-0.16 (0.23)
adenylosuccinate synthetase	gi|190570514	47 kDa	4\11	7\20	9\26	8\24	Nucleotide metabolism	-0.183068	0.717924	1.12255	0.932912	0.65 (0.58)	-0.19	0.71	1.11	0.92	0.64 (0.57)
orotidine 5'-phosphate decarboxylase	gi|190570567	24 kDa	2\10	4\25	3\21	3\21	Nucleotide metabolism	-0.761565	0.354396	-0.10877	-0.10877	-0.16 (0.46)	-0.76	0.34	-0.12	-0.12	-0.16 (0.46)
dihydroorotase	gi|190570588	50 kDa	4\12		6\17	5\15	Nucleotide metabolism	-0.232556		0.420269	0.126719	0.1 (0.33)	-0.24		0.41	0.12	0.1 (0.32)
hypothetical protein WPa_0186	gi|190570644	19 kDa	3\28	3\20			Nucleotide metabolism	0.0780563	0.0780563			0.08 (0)	0.07	0.07			0.07 (0)
phosphoribosylformylglycinamidine synthase II	gi|190570670	113 kDa	6\8		2\3	6\9	Nucleotide metabolism	-0.231966		-2.00213	-0.231966	-0.82 (1.02)	-0.24		-1.99	-0.24	-0.82 (1.01)
ribose-phosphate pyrophosphokinase	gi|190570677	33 kDa	6\29	4\19		3\15	Nucleotide metabolism	0.752489	0.099729		-0.363411	0.16 (0.56)	0.74	0.09		-0.37	0.15 (0.56)
GMP synthase	gi|190570912	58 kDa	5\15	6\11	8\19	7\17	Nucleotide metabolism	0.00802607	0.301599	0.764823	0.549812	0.41 (0.33)	0	0.29	0.75	0.54	0.4 (0.32)
phosphoribosylglycinamide formyltransferase	gi|190570923	20 kDa		2\11	2\12		Nucleotide metabolism		-0.615816	-0.615816		-0.62 (0)		-0.62	-0.62		-0.62 (0)
inosine-5'-monophosphate dehydrogenase	gi|190570948	54 kDa	11\25	2\9	9\25	11\30	Nucleotide metabolism	1.33469	-1.41017	1.01159	1.33469	0.57 (1.33)	1.32	-1.41	1	1.32	0.56 (1.32)
phosphoribosylaminoimidazolecarboxamide formyltransferase/IMP cyclohydrolase	gi|190570958	57 kDa	5\15		9\24	8\18	Nucleotide metabolism	0.0219354		0.968376	0.778724	0.59 (0.5)	0.02		0.95	0.77	0.58 (0.5)
phosphoribosylamine--glycine ligase	gi|190570964	46 kDa	8\23	5\13	9\16	9\20	Nucleotide metabolism	0.950103	0.193394	1.13973	1.13973	0.86 (0.45)	0.94	0.18	1.12	1.12	0.84 (0.45)
adenylosuccinate lyase	gi|190571060	49 kDa	3\5		4\14	3\9	Nucleotide metabolism	-0.679579		-0.216397	-0.679579	-0.53 (0.27)	-0.68		-0.22	-0.68	-0.53 (0.27)
aspartate carbamoyltransferase catalytic subunit	gi|190571081	33 kDa	4\18	2\10	7\31	8\33	Nucleotide metabolism	0.099729	-1.01617	1.00066	1.21563	0.32 (1.02)	0.09	-1.02	0.99	1.2	0.31 (1.01)
guanylate kinase	gi|190571084	23 kDa	5\35	2\15			Nucleotide metabolism	0.747701	-0.727542			0.01 (1.04)	0.73	-0.73			0 (1.04)
phosphoribosylaminoimidazole carboxylase, ATPase subunit	gi|190571121	40 kDa	4\15		4\16	6\21	Nucleotide metabolism	-0.0541		-0.0541	0.598674	0.16 (0.38)	-0.06		-0.06	0.59	0.15 (0.37)
nucleoside diphosphate kinase	gi|190571151	16 kDa	8\69	4\32	6\42	7\48	Nucleotide metabolism	1.79501	0.678796	1.33174	1.57998	1.35 (0.48)	1.77	0.66	1.31	1.56	1.33 (0.48)
thymidylate synthase	gi|190571163	33 kDa	4\21	2\10	2\10	4\15	Nucleotide metabolism	0.099729	-1.01617	-1.01617	0.099729	-0.46 (0.64)	0.09	-1.02	-1.02	0.09	-0.46 (0.64)
deoxyguanosinetriphosphate triphosphohydrolase	gi|190571226	46 kDa	3\13		3\11	3\9	Nucleotide metabolism	-0.629038		-0.629038	-0.629038	-0.63 (0)	-0.63		-0.63	-0.63	-0.63 (0)
dinucleoside polyphosphate hydrolase	gi|190571256	19 kDa	3\21		2\19	2\16	Nucleotide metabolism	0.0780563		-0.574811	-0.574811	-0.36 (0.38)	0.07		-0.58	-0.58	-0.36 (0.37)
phosphoribosylformylglycinamidine synthase I	gi|190571279	30 kDa	2\14	5\20	2\11	3\16	Nucleotide metabolism	-0.939962	0.535185	-0.939962	-0.287199	-0.41 (0.7)	-0.94	0.52	-0.94	-0.29	-0.41 (0.69)
thymidylate kinase	gi|190571302	23 kDa	3\22	2\15			Nucleotide metabolism	-0.0747368	-0.727542			-0.4 (0.46)	-0.08	-0.73			-0.41 (0.46)
amidophosphoribosyltransferase	gi|190571313	51 kDa	6\19		3\9	3\9	Nucleotide metabolism	0.404436		-0.711585	-0.711585	-0.34 (0.64)	0.39		-0.71	-0.71	-0.34 (0.64)
phosphoribosylaminoimidazole carboxylase catalytic subunit	gi|190571444	18 kDa			2\19	2\19	Nucleotide metabolism			-0.531588	-0.531588	-0.53 (0)			-0.54	-0.54	-0.54 (0)
dihydroorotate dehydrogenase	gi|190571468	40 kDa	8\28	8\25	4\13	3\10	Nucleotide metabolism	1.06182	1.06182	-0.0541	-0.517251	0.39 (0.8)	1.05	1.05	-0.06	-0.52	0.38 (0.79)
ribonucleotide-diphosphate reductase subunit alpha	gi|190571531	68 kDa	4\9	4\14	5\11	4\8	Nucleotide metabolism	-0.47855	-0.47855	-0.119205	-0.47855	-0.39 (0.18)	-0.48	-0.48	-0.12	-0.48	-0.39 (0.18)
carbamoyl-phosphate synthase, small subunit	gi|190571543	40 kDa	5\17	4\12		2\6	Nucleotide metabolism	0.305148	-0.0541		-1.17002	-0.31 (0.77)	0.3	-0.06		-1.17	-0.31 (0.76)
adenylate kinase	gi|190571566	24 kDa	7\45	4\21	8\39	6\35	Nucleotide metabolism	1.25537	0.354396	1.47036	1.00719	1.02 (0.48)	1.24	0.34	1.45	0.99	1.01 (0.48)
cytidine and deoxycytidylate deaminase family protein	gi|190571610	16 kDa	2\19				Nucleotide metabolism	-0.437423				-0.44 (-)	-0.44				-0.44 (-)
CTP synthase	gi|190571612	60 kDa	6\18	5\16	5\13	7\16	Nucleotide metabolism	0.274491	-0.0190882	-0.0190882	0.522709	0.19 (0.26)	0.27	-0.03	-0.03	0.51	0.18 (0.26)
uridylate kinase	gi|190571621	27 kDa	4\28	4\22	3\16	4\17	Nucleotide metabolism	0.260198	0.260198	-0.202952	0.260198	0.14 (0.23)	0.25	0.25	-0.21	0.25	0.13 (0.23)
deoxyuridine 5'-triphosphate nucleotidohydrolase	gi|42520137	17 kDa		2\14			Nucleotide metabolism		-0.485893			-0.49 (-)		-0.49			-0.49 (-)
deoxycytidine triphosphate deaminase	gi|42520256	21 kDa	3\17	2\15		2\12	Nucleotide metabolism	-0.0019873	-0.654819		-0.654819	-0.44 (0.38)	-0.01	-0.66		-0.66	-0.44 (0.37)
phosphoribosylaminoimidazole-succinocarboxamide synthase	gi|42520833	28 kDa	4\22				Nucleotide metabolism	0.231115				0.23 (-)	0.22				0.22 (-)
phosphoribosylaminoimidazole synthetase	gi|42520834	38 kDa	5\21	2\13	2\7		Nucleotide metabolism	0.346161	-1.129	-1.129		-0.64 (0.85)	0.34	-1.13	-1.13		-0.64 (0.85)
orotate phosphoribosyltransferase	gi|58585047	22 kDa	3\19				Nucleotide metabolism	-0.0391897				-0.04 (-)	-0.05				-0.05 (-)
Putative phage related ATPase	gi|190570709	55 kDa	2\4				Phage\Viral related proteins	-1.42486				-1.42 (-)	-1.42				-1.42 (-)
prophage LambdaW5, minor tail protein Z	gi|190570750	19 kDa	3\25	2\13			Phage\Viral related proteins	0.0780563	-0.574811			-0.25 (0.46)	0.07	-0.58			-0.26 (0.46)
putative phage portal protein	gi|190570755	53 kDa	3\8	2\8	2\4	3\10	Phage\Viral related proteins	-0.742362	-1.39521	-1.39521	-0.742362	-1.07 (0.38)	-0.74	-1.39	-1.39	-0.74	-1.07 (0.37)
baseplate assembly protein GpW	gi|190570776	12 kDa	3\45				Phage\Viral related proteins	0.445753				0.45 (-)	0.43				0.43 (-)
putative phage related protein	gi|190570783	17 kDa	2\16				Phage\Viral related proteins	-0.485893				-0.49 (-)	-0.49				-0.49 (-)
putative phage related protein	gi|190570840	45 kDa	3\8				Phage\Viral related proteins	-0.611457				-0.61 (-)	-0.61				-0.61 (-)
putative phage related protein	gi|190570858	78 kDa	2\3				Phage\Viral related proteins	-1.70473				-1.7 (-)	-1.7				-1.7 (-)
Putative phage related protein	gi|190570860	30 kDa	4\20	4\23	5\22	4\18	Phage\Viral related proteins	0.175943	0.175943	0.535185	0.175943	0.27 (0.18)	0.17	0.17	0.52	0.17	0.26 (0.18)
putative phage related protein	gi|190570863	25 kDa				2\5	Phage\Viral related proteins				-0.794199	-0.79 (-)				-0.8	-0.8 (-)
putative phage related protein	gi|190570867	51 kDa	2\8			3\6	Phage\Viral related proteins	-1.36442			-0.711585	-1.04 (0.46)	-1.36			-0.71	-1.04 (0.46)
Phage tail tape measure protein	gi|190570872	82 kDa	5\8				Phage\Viral related proteins	-0.268996				-0.27 (-)	-0.27				-0.27 (-)
phage portal protein, HK97 family	gi|190571056	44 kDa	4\16				Phage\Viral related proteins	-0.130319				-0.13 (-)	-0.14				-0.14 (-)
putative phage related protein	gi|190571675	13 kDa	3\18	3\43	3\39	4\44	Phage\Viral related proteins	0.381679	0.381679	0.381679	0.845039	0.5 (0.23)	0.37	0.37	0.37	0.83	0.48 (0.23)
putative phage related protein	gi|190571679	8 kDa				1\16	Phage\Viral related proteins				-1.00004	-1 (-)				-1	-1 (-)
phage terminase large subunit GpA	gi|190571680	69 kDa	3\8	3\7		5\9	Phage\Viral related proteins	-0.953516	-0.953516		-0.130883	-0.68 (0.47)	-0.95	-0.95		-0.14	-0.68 (0.47)
phage related DNA methylase	gi|190571683	47 kDa	2\5	2\7	6\17	7\17	Phage\Viral related proteins	-1.29905	-1.29905	0.469739	0.717924	-0.35 (1.1)	-1.3	-1.3	0.46	0.71	-0.36 (1.09)
putative phage related protein	gi|190571689	31 kDa	5\36	3\14		3\14	Phage\Viral related proteins	0.508963	-0.313418		-0.313418	-0.04 (0.47)	0.5	-0.32		-0.32	-0.05 (0.47)
Phage major tail sheath protein	gi|190571700	43 kDa	2\7				Phage\Viral related proteins	-1.22788				-1.23 (-)	-1.23				-1.23 (-)
putative phage related protein	gi|190571702	11 kDa			1\18		Phage\Viral related proteins			-1.25441		-1.25 (-)			-1.26		-1.26 (-)
putative phage related protein	gi|190571703	9 kDa	5\63	5\52	5\75	5\59	Phage\Viral related proteins	1.49931	1.49931	1.49931	1.49931	1.5 (0)	1.48	1.48	1.48	1.48	1.48 (0)
phage protein	gi|190571730	41 kDa	3\12				Phage\Viral related proteins	-0.536999				-0.54 (-)	-0.54				-0.54 (-)
prophage P2W3, tail protein D WD0567	gi|42520424	35 kDa	2\6				Phage\Viral related proteins	-1.06322				-1.06 (-)	-1.06				-1.06 (-)
prophage P2W3, tail protein U WD0569	gi|42520426	13 kDa	1\16				Phage\Viral related proteins	-1.38782				-1.39 (-)	-1.39				-1.39 (-)
contractile tail tube protein WD0574	gi|42520431	18 kDa	3\17				Phage\Viral related proteins	0.121302				0.12 (-)	0.11				0.11 (-)
hypothetical protein WD0576	gi|42520432	21 kDa		3\15			Phage\Viral related proteins		-0.0019873			0 (-)		-0.01			-0.01 (-)
hypothetical protein WD0580 (gp15)	gi|42520436	72 kDa	5\14	8\20	4\19	5\10	Phage\Viral related proteins	-0.164932	0.591988	-0.524295	-0.164932	-0.07 (0.47)	-0.17	0.58	-0.53	-0.17	-0.07 (0.47)
hypotehtical protein WD0604	gi|42520457	37 kDa	6\28	3\11	6\29	6\24	Phage\Viral related proteins	0.661007	-0.454902	0.661007	0.661007	0.38 (0.56)	0.65	-0.46	0.65	0.65	0.37 (0.55)
prophage LambdaW1, site-specific recombinase resolvase WD0634	gi|42520484	59 kDa	4\12				Phage\Viral related proteins	-0.364954				-0.36 (-)	-0.37				-0.37 (-)
ankyrin repeat-containing prophage LambdaW1 (WD0637)	gi|42520487	23 kDa	2\14	2\12			Phage\Viral related proteins	-0.727542	-0.727542			-0.73 (0)	-0.73	-0.73			-0.73 (0)
hypothetical protein WD0748	gi|42520590	30 kDa	2\12				Phage\Viral related proteins	-0.939962				-0.94 (-)	-0.94				-0.94 (-)
phage uncharacterized protein WD1016	gi|42520827	56 kDa	3\11				Phage\Viral related proteins	-0.78642				-0.79 (-)	-0.79				-0.79 (-)
Phage tail sheath protein, partial	gi|58697560	34 kDa			4\15	3\10	Phage\Viral related proteins			0.0758575	-0.387283	-0.16 (0.33)			0.07	-0.39	-0.16 (0.32)
conserved hypothetical protein	gi|58697652	17 kDa	2\22				Phage\Viral related proteins	-0.485893				-0.49 (-)	-0.49				-0.49 (-)
conserved hypothetical protein	gi|58698701	13 kDa	1\10				Phage\Viral related proteins	-1.38782				-1.39 (-)	-1.39				-1.39 (-)
conserved hypothetical protein	gi|58698705	9 kDa	1\15				Phage\Viral related proteins	-1.09413				-1.09 (-)	-1.1				-1.1 (-)
gag protein	gi|58698860	51 kDa	4\11				Phage\Viral related proteins	-0.248395				-0.25 (-)	-0.25				-0.25 (-)
putative retrovirus-like env glycoprotein	gi|58698954	45 kDa	2\9				Phage\Viral related proteins	-1.26425				-1.26 (-)	-1.26				-1.26 (-)
envelope protein	gi|58699069	45 kDa	3\11				Phage\Viral related proteins	-0.611457				-0.61 (-)	-0.61				-0.61 (-)
pol protein, partial	gi|58699850	34 kDa	2\9				Phage\Viral related proteins	-1.04004				-1.04 (-)	-1.04				-1.04 (-)
chaperonin GroES, 10 kDa	gi|190570502	10 kDa	7\59	8\71	12\91	9\86	Protein modification/degradation/Chaperones	1.95689	2.17203	2.8253	2.3618	2.33 (0.37)	1.93	2.14	2.79	2.33	2.3 (0.37)
chaperonin GroEL	gi|190570503	59 kDa	40\79	32\60	68\77	70\71	Protein modification/degradation/Chaperones	3.3427	2.98339	4.19712	4.2438	3.69 (0.63)	3.31	2.95	4.16	4.2	3.66 (0.62)
chaperone dnaJ protein	gi|190570672	41 kDa	9\26	7\19	8\26	8\21	Protein modification/degradation/Chaperones	1.23171	0.827107	1.04209	1.04209	1.04 (0.17)	1.21	0.81	1.03	1.03	1.02 (0.16)
ATP-binding subunit ClpB of Clp protease and DnaK/DnaJ chaperones	gi|190570794	95 kDa	25\42	7\11	14\21	22\28	Protein modification/degradation/Chaperones	2.20588	0.155242	1.27184	1.99995	1.41 (0.93)	2.18	0.15	1.26	1.98	1.39 (0.92)
DsbA-like disulfide oxidoreductase	gi|190570933	28 kDa	3\15	5\33			Protein modification/degradation/Chaperones	-0.232032	0.59036			0.18 (0.58)	-0.24	0.58			0.17 (0.58)
heat shock protein GrpE	gi|190570942	21 kDa	2\12	3\36	6\41	9\49	Protein modification/degradation/Chaperones	-0.654819	-0.0019873	1.11404	1.76687	0.56 (1.09)	-0.66	-0.01	1.1	1.74	0.54 (1.08)
peptidyl-prolyl cis-trans isomerse D, putative	gi|190570945	70 kDa	15\31	10\21	11\23	13\21	Protein modification/degradation/Chaperones	1.62683	0.973862	1.12735	1.39638	1.28 (0.29)	1.61	0.96	1.11	1.38	1.27 (0.29)
molecuar chaperone DnaJ	gi|190570961	50 kDa	5\14	2\4	2\5	5\11	Protein modification/degradation/Chaperones	0.126719	-1.34857	-1.34857	0.126719	-0.61 (0.85)	0.12	-1.35	-1.35	0.12	-0.61 (0.85)
trigger factor, putative	gi|190570981	52 kDa	17\38	5\17	12\24	17\32	Protein modification/degradation/Chaperones	2.06575	0.0953557	1.50494	2.06575	1.43 (0.93)	2.04	0.09	1.49	2.04	1.42 (0.92)
ATP-dependent Clp protease proteolytic subunit ClpP	gi|190570982	23 kDa	2\8	2\17	4\27	5\19	Protein modification/degradation/Chaperones	-0.727542	-0.727542	0.388436	0.747701	-0.08 (0.76)	-0.73	-0.73	0.38	0.73	-0.09 (0.76)
ATP-dependent protease ATP-binding subunit ClpX	gi|190570983	47 kDa	9\30	8\25	11\34	13\38	Protein modification/degradation/Chaperones	1.12255	0.932912	1.44563	1.71459	1.3 (0.35)	1.11	0.92	1.43	1.69	1.29 (0.34)
ATP-dependent protease La	gi|190570984	92 kDa	8\13	4\7	15\21	14\21	Protein modification/degradation/Chaperones	0.39601	-0.720549	1.40861	1.29747	0.6 (0.99)	0.39	-0.72	1.39	1.28	0.59 (0.98)
heat shock protein, Hsp20 family	gi|190571022	17 kDa	7\48	9\63	16\66	15\53	Protein modification/degradation/Chaperones	1.53142	1.93611	2.86261	2.75868	2.27 (0.64)	1.51	1.91	2.83	2.73	2.25 (0.64)
NifU domain protein	gi|190571129	21 kDa	5\35	7\53	6\47	4\29	Protein modification/degradation/Chaperones	0.820484	1.36223	1.11404	0.461204	0.94 (0.39)	0.81	1.34	1.1	0.45	0.92 (0.39)
heat shock protein HslV	gi|190571156	20 kDa	6\24	3\25	4\26	5\29	Protein modification/degradation/Chaperones	1.15308	0.0370324	0.500236	0.859524	0.64 (0.48)	1.14	0.03	0.49	0.84	0.62 (0.48)
heat shock protein HtpG (AKA Hsp90)	gi|190571174	73 kDa	17\39	21\40	24\40	26\40	Protein modification/degradation/Chaperones	1.79489	2.1352	2.35025	2.47916	2.19 (0.3)	1.77	2.11	2.33	2.45	2.17 (0.3)
cell division protein FtsH	gi|190571197	67 kDa	9\23	7\21	8\20	11\20	Protein modification/degradation/Chaperones	0.839195	0.434488	0.649522	1.16235	0.77 (0.31)	0.83	0.42	0.64	1.15	0.76 (0.31)
hypothetical protein WP0803 (AKA parvulin-like peptidyl-prolyl isomerase, SurA)	gi|190571205	43 kDa	5\15	5\15	5\14	6\16	Protein modification/degradation/Chaperones	0.247321	0.247321	0.247321	0.540853	0.32 (0.15)	0.24	0.24	0.24	0.53	0.31 (0.15)
thiol-disulfide isomerase, thioredoxin family	gi|190571301	21 kDa	2\10	3\19			Protein modification/degradation/Chaperones	-0.654819	-0.0019873			-0.33 (0.46)	-0.66	-0.01			-0.33 (0.46)
hypothetical protein WP0944	gi|190571339	28 kDa	2\9	2\9	4\17	5\19	Protein modification/degradation/Chaperones	-0.884801	-0.884801	0.231115	0.59036	-0.24 (0.76)	-0.89	-0.89	0.22	0.58	-0.24 (0.76)
protease DO	gi|190571439	53 kDa	14\34	9\31	14\40	14\34	Protein modification/degradation/Chaperones	1.73792	1.02652	1.73792	1.73792	1.56 (0.36)	1.72	1.01	1.72	1.72	1.54 (0.35)
hflC protein	gi|190571440	33 kDa	14\53	11\34	11\34	13\42	Protein modification/degradation/Chaperones	2.11656	1.72831	1.72831	1.99725	1.89 (0.2)	2.09	1.71	1.71	1.97	1.87 (0.19)
hflK protein	gi|190571441	39 kDa	9\36	7\28	7\26	10\33	Protein modification/degradation/Chaperones	1.27169	0.867088	0.867088	1.44131	1.11 (0.29)	1.25	0.85	0.85	1.42	1.1 (0.29)
ATP-dependent Clp protease, ATP-binding subunit ClpA	gi|190571464	86 kDa	5\13		3\5	5\7	Protein modification/degradation/Chaperones	-0.307114		-1.12992	-0.307114	-0.58 (0.48)	-0.31		-1.13	-0.31	-0.58 (0.47)
cytosol aminopeptidase (aka leucyl aminopepptidase and aminopeptidase A)	gi|190571477	56 kDa	12\31	8\20	5\12	8\17	Protein modification/degradation/Chaperones	1.44574	0.792872	0.0360907	0.792872	0.77 (0.58)	1.43	0.78	0.03	0.78	0.75 (0.57)
glutaredoxin-related protein	gi|190571585	12 kDa	4\37	1\11	3\35	4\46	Protein modification/degradation/Chaperones	0.909153	-1.3239	0.445753	0.909153	0.24 (1.06)	0.89	-1.32	0.43	0.89	0.22 (1.05)
Putative Band 7 family membrane protein	gi|190571593	32 kDa	2\13				Protein modification/degradation/Chaperones	-0.991566				-0.99 (-)	-0.99				-0.99 (-)
NifU domain protein (Iron-sulfur cluster scaffold-like proteins)	gi|190571643	14 kDa	1\7		4\29	3\28	Protein modification/degradation/Chaperones	-1.447		0.785694	0.322368	-0.11 (1.18)	-1.45		0.77	0.31	-0.12 (1.17)
co-chaperone Hsc20	gi|190571645	18 kDa	4\35			3\15	Protein modification/degradation/Chaperones	0.584535			0.121302	0.35 (0.33)	0.57			0.11	0.34 (0.33)
chaperone protein HscA	gi|190571646	69 kDa	9\23	8\13	6\15	8\16	Protein modification/degradation/Chaperones	0.815687	0.626009	0.162727	0.626009	0.56 (0.28)	0.8	0.61	0.16	0.61	0.55 (0.28)
AAA ATPase	gi|190571655	49 kDa	3\6				Protein modification/degradation/Chaperones	-0.679579				-0.68 (-)	-0.68				-0.68 (-)
Mg chelatase-related protein	gi|42520564	55 kDa	3\11				Protein modification/degradation/Chaperones	-0.772001				-0.77 (-)	-0.77				-0.77 (-)
cytochrome c-type biogenesis protein CcmH	gi|42520679	14 kDa	1\20				Protein modification/degradation/Chaperones	-1.447				-1.45 (-)	-1.45				-1.45 (-)
chaperone protein dnak (hsp70)	gi|42520750	69 kDa	34\64	30\58	28\48	33\44	Protein modification/degradation/Chaperones	2.95612	2.75456	2.64346	2.90805	2.82 (0.14)	2.93	2.73	2.62	2.88	2.79 (0.14)
Putative glycoprotease	gi|585843713	22 kDa	2\15				Protein modification/degradation/Chaperones	-0.692007				-0.69 (-)	-0.7				-0.7 (-)
hflB protein	gi|58584410	67 kDa	2\7	4\12			Protein modification/degradation/Chaperones	-1.58291	-0.466695			-1.02 (0.79)	-1.58	-0.47			-1.02 (0.78)
heat shock protein HslVU - ATP-dependent protease ATP-binding subunit	gi|58584980	54 kDa	14\31	14\31	8\19	10\23	Protein modification/degradation/Chaperones	1.72299	1.72299	0.82194	1.18123	1.36 (0.44)	1.7	1.7	0.81	1.17	1.35 (0.44)
FKBP-type peptidylprolyl isomerase	gi|58584993	35 kDa	5\21		2\9		Protein modification/degradation/Chaperones	0.411919		-1.06322		-0.33 (1.04)	0.4		-1.06		-0.33 (1.04)
pyridine nucleotide-disulfide oxidoreductase family protein	gi|58696938	35 kDa	2\10			2\10	Protein modification/degradation/Chaperones	-1.06322			-1.06322	-1.06 (0)	-1.06			-1.06	-1.06 (0)
prolyl-tRNA synthetase	gi|190570494	48 kDa	10\36	5\19	9\31	8\24	Ribosome stucture/biogenesis/Translation	1.27535	0.159362	1.10572	0.916084	0.86 (0.49)	1.26	0.15	1.09	0.9	0.85 (0.49)
translation initiation factor IF-1	gi|190570512	9 kDa	1\11	3\33			Ribosome stucture/biogenesis/Translation	-1.09413	0.676171			-0.21 (1.25)	-1.1	0.66			-0.22 (1.24)
peptide chain release factor 1	gi|190570518	41 kDa	8\39	3\12	5\23	9\27	Ribosome stucture/biogenesis/Translation	1.04209	-0.536999	0.285404	1.23171	0.51 (0.81)	1.03	-0.54	0.28	1.21	0.49 (0.8)
GTP-binding protein EngD	gi|190570539	41 kDa	5\23	3\12	5\17	5\15	Ribosome stucture/biogenesis/Translation	0.285404	-0.536999	0.285404	0.285404	0.08 (0.41)	0.28	-0.54	0.28	0.28	0.07 (0.41)
glutamyl-tRNA(Gln) amidotransferase, B subunit	gi|190570557	53 kDa	2\6			5\15	Ribosome stucture/biogenesis/Translation	-1.39521			0.0801231	-0.66 (1.04)	-1.39			0.07	-0.66 (1.04)
methionyl-tRNA synthetase	gi|190570583	59 kDa	6\13		4\10	5\11	Ribosome stucture/biogenesis/Translation	0.287931		-0.364954	-0.00564581	-0.03 (0.33)	0.28		-0.37	-0.01	-0.03 (0.32)
tRNA delta(2)-isopentenylpyrophosphate transferase	gi|190570597	34 kDa	6\25	2\10	3\11	2\7	Ribosome stucture/biogenesis/Translation	0.728618	-1.04004	-0.387283	-1.04004	-0.43 (0.83)	0.72	-1.04	-0.39	-1.04	-0.44 (0.83)
tRNA nucleotidyltransferase/poly(A) polymerase	gi|190570623	47 kDa	2\8		2\9	3\12	Ribosome stucture/biogenesis/Translation	-1.29905		-1.29905	-0.646242	-1.08 (0.38)	-1.3		-1.3	-0.65	-1.08 (0.37)
glutamyl-tRNA synthetase	gi|190570625	52 kDa	7\21	4\13	4\13	5\14	Ribosome stucture/biogenesis/Translation	0.637108	-0.263926	-0.263926	0.0953557	0.05 (0.43)	0.63	-0.27	-0.27	0.09	0.04 (0.42)
glutamyl-tRNA(Gln) amidotransferase, C subunit	gi|190570676	14 kDa	4\36	5\27	3\33	4\42	Ribosome stucture/biogenesis/Translation	0.785694	1.14508	0.322368	0.785694	0.76 (0.34)	0.77	1.13	0.31	0.77	0.74 (0.33)
ribosomal protein S4	gi|190570680	24 kDa	10\40	7\30	11\46	9\38	Ribosome stucture/biogenesis/Translation	1.82962	1.25537	1.98306	1.65999	1.68 (0.31)	1.81	1.24	1.96	1.64	1.66 (0.31)
ribosomal protein L28	gi|190570684	12 kDa	2\17	3\18	2\15	3\23	Ribosome stucture/biogenesis/Translation	-0.207373	0.445753	-0.207373	0.445753	0.12 (0.38)	-0.22	0.43	-0.22	0.43	0.11 (0.37)
aspartyl-tRNA synthetase	gi|190570818	69 kDa	6\13	8\20	10\20	9\17	Ribosome stucture/biogenesis/Translation	0.162727	0.626009	0.985359	0.815687	0.65 (0.35)	0.16	0.61	0.97	0.8	0.64 (0.35)
GTP-binding protein LepA	gi|190570916	67 kDa	4\9	6\12	6\16	7\12	Ribosome stucture/biogenesis/Translation	-0.466695	0.18625	0.18625	0.434488	0.09 (0.39)	-0.47	0.18	0.18	0.42	0.08 (0.38)
SsrA-binding protein	gi|190570927	17 kDa	2\20				Ribosome stucture/biogenesis/Translation	-0.485893				-0.49 (-)	-0.49				-0.49 (-)
tryptophanyl-tRNA synthetase	gi|190570941	37 kDa	2\6	2\7	4\11	6\17	Ribosome stucture/biogenesis/Translation	-1.10767	-1.10767	0.00824226	0.661007	-0.39 (0.87)	-1.11	-1.11	0	0.65	-0.39 (0.87)
ribosomal protein S16	gi|190570944	12 kDa	3\20	4\34	3\31	4\32	Ribosome stucture/biogenesis/Translation	0.445753	0.909153	0.445753	0.909153	0.68 (0.27)	0.43	0.89	0.43	0.89	0.66 (0.27)
dimethyladenosine transferase	gi|190570949	30 kDa	4\21	2\10		3\11	Ribosome stucture/biogenesis/Translation	0.175943	-0.939962		-0.287199	-0.35 (0.56)	0.17	-0.94		-0.29	-0.36 (0.56)
ribosomal protein L7/L12	gi|190570969	14 kDa	2\27	5\40	6\37	8\44	Ribosome stucture/biogenesis/Translation	-0.330655	1.14508	1.43872	1.90204	1.04 (0.96)	-0.34	1.13	1.42	1.88	1.02 (0.96)
ribosomal protein L11	gi|190570972	15 kDa	4\28	4\28	4\27	3\17	Ribosome stucture/biogenesis/Translation	0.730457	0.730457	0.730457	0.267159	0.61 (0.23)	0.72	0.72	0.72	0.26	0.6 (0.23)
ribosomal protein S7	gi|190570977	18 kDa	4\25	6\26	3\25	4\30	Ribosome stucture/biogenesis/Translation	0.584535	1.23742	0.121302	0.584535	0.63 (0.46)	0.57	1.22	0.11	0.57	0.62 (0.46)
ribosomal protein S12	gi|190570978	14 kDa			1\7	1\7	Ribosome stucture/biogenesis/Translation			-1.447	-1.447	-1.45 (0)			-1.45	-1.45	-1.45 (0)
lysyl-tRNA synthetase	gi|190571013	60 kDa	5\14	2\8	9\23	8\18	Ribosome stucture/biogenesis/Translation	-0.0190882	-1.49453	0.927383	0.737726	0.04 (1.1)	-0.03	-1.49	0.91	0.73	0.03 (1.09)
ribosomal protein L13	gi|190571018	18 kDa	3\24	3\23	3\20	8\50	Ribosome stucture/biogenesis/Translation	0.121302	0.121302	0.121302	1.70066	0.52 (0.79)	0.11	0.11	0.11	1.68	0.5 (0.78)
ribosomal protein S9	gi|190571019	16 kDa	4\31	5\41	5\34	6\34	Ribosome stucture/biogenesis/Translation	0.678796	1.03814	1.03814	1.33174	1.02 (0.27)	0.66	1.02	1.02	1.31	1 (0.27)
glutamyl-tRNA synthetase	gi|190571023	51 kDa	3\8		3\9	6\16	Ribosome stucture/biogenesis/Translation	-0.711585		-0.711585	0.404436	-0.34 (0.64)	-0.71		-0.71	0.39	-0.34 (0.64)
phenylalanyl-tRNA synthetase, beta subunit	gi|190571033	87 kDa	6\13	4\9	8\13	10\17	Ribosome stucture/biogenesis/Translation	-0.0226924	-0.675797	0.440693	0.800122	0.14 (0.64)	-0.03	-0.68	0.43	0.79	0.13 (0.63)
ribosomal protein L9	gi|190571061	21 kDa	4\36	2\14	3\18	4\23	Ribosome stucture/biogenesis/Translation	0.461204	-0.654819	-0.0019873	0.461204	0.07 (0.53)	0.45	-0.66	-0.01	0.45	0.06 (0.52)
ribosomal protein S18	gi|190571062	11 kDa	3\22	2\22	2\27	2\27	Ribosome stucture/biogenesis/Translation	0.515421	-0.137771	-0.137771	-0.137771	0.03 (0.33)	0.5	-0.15	-0.15	-0.15	0.01 (0.32)
ribosomal protein S6	gi|190571063	30 kDa	3\14	3\13	4\15	6\23	Ribosome stucture/biogenesis/Translation	-0.287199	-0.287199	0.175943	0.828706	0.11 (0.53)	-0.29	-0.29	0.17	0.81	0.1 (0.52)
ribosomal protein L20	gi|190571067	14 kDa	3\13	2\13	3\19	4\13	Ribosome stucture/biogenesis/Translation	0.322368	-0.330655	0.322368	0.785694	0.27 (0.46)	0.31	-0.34	0.31	0.77	0.26 (0.46)
ribosomal protein L35	gi|190571068	8 kDa	1\10		1\15	1\15	Ribosome stucture/biogenesis/Translation	-1.00004		-1.00004	-1.00004	-1 (0)	-1		-1	-1	-1 (0)
alanyl-tRNA synthetase	gi|190571072	97 kDa	3\8		2\2	5\7	Ribosome stucture/biogenesis/Translation	-1.22638		-1.87957	-0.403467	-1.17 (0.74)	-1.22		-1.87	-0.41	-1.17 (0.73)
ribosomal protein L31	gi|190571077	8 kDa	2\47	2\40	4\71	3\59	Ribosome stucture/biogenesis/Translation	0.117097	0.117097	1.23423	0.770579	0.56 (0.55)	0.11	0.11	1.21	0.75	0.54 (0.54)
histidyl-tRNA synthetase	gi|190571128	46 kDa	6\24	4\12		2\6	Ribosome stucture/biogenesis/Translation	0.486933	-0.165868		-1.28184	-0.32 (0.89)	0.48	-0.17		-1.28	-0.33 (0.89)
leucyl-tRNA synthase	gi|190571143	94 kDa	4\4			3\4	Ribosome stucture/biogenesis/Translation	-0.737775			-1.2012	-0.97 (0.33)	-0.74			-1.2	-0.97 (0.33)
translation elongation factor P	gi|190571182	21 kDa	5\30	5\33	4\24	4\24	Ribosome stucture/biogenesis/Translation	0.820484	0.820484	0.461204	0.461204	0.64 (0.21)	0.81	0.81	0.45	0.45	0.63 (0.21)
ribosomal protein s15	gi|190571230	10 kDa	2\19	5\51	2\23	5\50	Ribosome stucture/biogenesis/Translation	-0.0615139	1.41478	-0.0615139	1.41478	0.68 (0.85)	-0.07	1.39	-0.07	1.39	0.66 (0.85)
polyribonucleotide nucleotidyltransferase (AKA polnucleotide phosphorylase)	gi|190571231	85 kDa	13\22	17\24	28\35	27\29	Ribosome stucture/biogenesis/Translation	1.2413	1.6734	2.47713	2.41855	1.95 (0.6)	1.23	1.65	2.45	2.39	1.93 (0.59)
tyrosyl-tRNA synthetase	gi|190571260	47 kDa	4\16	3\10	3\6	5\13	Ribosome stucture/biogenesis/Translation	-0.183068	-0.646242	-0.646242	0.176197	-0.32 (0.4)	-0.19	-0.65	-0.65	0.17	-0.33 (0.4)
tRNA (guanine-N(1)-)-methyltransferase	gi|190571275	26 kDa				2\9	Ribosome stucture/biogenesis/Translation				-0.825554	-0.83 (-)				-0.83	-0.83 (-)
ribosomal protein L19	gi|190571276	14 kDa	2\14	2\16			Ribosome stucture/biogenesis/Translation	-0.330655	-0.330655			-0.33 (0)	-0.34	-0.34			-0.34 (0)
polypeptide deformylase	gi|190571318	20 kDa	2\11				Ribosome stucture/biogenesis/Translation	-0.615816				-0.62 (-)	-0.62				-0.62 (-)
methionine aminopeptidase, type I	gi|190571320	29 kDa	4\17	2\10	6\29	4\17	Ribosome stucture/biogenesis/Translation	0.203053	-0.912856	0.855819	0.203053	0.09 (0.73)	0.19	-0.91	0.84	0.19	0.08 (0.73)
ribosomal protein L25/general stress protein Ctc	gi|190571325	22 kDa	7\30	4\23	9\43	8\37	Ribosome stucture/biogenesis/Translation	1.325	0.423992	1.72963	1.53999	1.25 (0.58)	1.31	0.41	1.71	1.52	1.24 (0.57)
ribosomal protein S21	gi|190571357	8 kDa		1\20	2\20	2\20	Ribosome stucture/biogenesis/Translation		-1.00004	0.117097	0.117097	-0.26 (0.64)		-1	0.11	0.11	-0.26 (0.64)
ribosomal protein S20	gi|190571374	10 kDa	2\20	1\13	1\13		Ribosome stucture/biogenesis/Translation	-0.0615139	-1.17829	-1.17829		-0.81 (0.64)	-0.07	-1.18	-1.18		-0.81 (0.64)
translation initiation factor IF-3	gi|190571397	19 kDa	4\34	4\26	4\28	4\24	Ribosome stucture/biogenesis/Translation	0.541273	0.541273	0.541273	0.541273	0.54 (0)	0.53	0.53	0.53	0.53	0.53 (0)
tRNA modification GTPase TrmE	gi|190571401	50 kDa	4\9			3\7	Ribosome stucture/biogenesis/Translation	-0.232556			-0.695742	-0.46 (0.33)	-0.24			-0.7	-0.47 (0.33)
ribosomal protein S1	gi|190571429	62 kDa	12\23	10\18	14\23	21\31	Ribosome stucture/biogenesis/Translation	1.36442	1.07084	1.61265	2.26555	1.58 (0.51)	1.35	1.06	1.59	2.24	1.56 (0.5)
glutamyl-tRNA(Gln) amidotransferase, A subunit	gi|190571486	53 kDa	3\9	2\7		2\5	Ribosome stucture/biogenesis/Translation	-0.742362	-1.39521		-1.39521	-1.18 (0.38)	-0.74	-1.39		-1.39	-1.18 (0.37)
glycyl-tRNA synthetase, beta subunit	gi|190571503	80 kDa	15\26	13\23	3\5	8\13	Ribosome stucture/biogenesis/Translation	1.5202	1.28972	-1.07198	0.507759	0.56 (1.17)	1.5	1.27	-1.07	0.5	0.55 (1.16)
glycyl-tRNA synthetase subunit alpha	gi|190571504	32 kDa	2\9	5\22		5\18	Ribosome stucture/biogenesis/Translation	-0.991566	0.483575		0.483575	-0.01 (0.85)	-0.99	0.47		0.47	-0.02 (0.85)
phenylalanyl-tRNA synthetase, alpha subunit	gi|190571516	40 kDa	7\24	4\11	5\18	9\31	Ribosome stucture/biogenesis/Translation	0.846847	-0.0541	0.305148	1.25145	0.59 (0.58)	0.83	-0.06	0.3	1.23	0.58 (0.57)
ribosomal protein L21	gi|190571521	11 kDa	1\13	2\20	1\13		Ribosome stucture/biogenesis/Translation	-1.25441	-0.137771	-1.25441		-0.88 (0.64)	-1.26	-0.15	-1.26		-0.89 (0.64)
ribosomal protein L27	gi|190571522	10 kDa	3\24	1\13	3\39	6\39	Ribosome stucture/biogenesis/Translation	0.591757	-1.17829	0.591757	1.70853	0.43 (1.19)	0.58	-1.18	0.58	1.68	0.41 (1.18)
ribosomal protein S10	gi|190571545	12 kDa	2\19		1\10	3\18	Ribosome stucture/biogenesis/Translation	-0.207373		-1.3239	0.445753	-0.36 (0.89)	-0.22		-1.32	0.43	-0.37 (0.89)
ribosomal protein L3	gi|190571546	26 kDa	4\22	5\31	9\36	11\44	Ribosome stucture/biogenesis/Translation	0.29038	0.649631	1.59594	1.91901	1.11 (0.77)	0.28	0.64	1.58	1.9	1.1 (0.76)
ribosomal protein L4	gi|190571547	23 kDa	3\18	2\15	5\18	4\22	Ribosome stucture/biogenesis/Translation	-0.0747368	-0.727542	0.747701	0.388436	0.08 (0.64)	-0.08	-0.73	0.73	0.38	0.07 (0.63)
ribosomal protein L23	gi|190571548	11 kDa	2\12	3\22	2\21	2\21	Ribosome stucture/biogenesis/Translation	-0.137771	0.515421	-0.137771	-0.137771	0.03 (0.33)	-0.15	0.5	-0.15	-0.15	0.01 (0.32)
ribosomal protein S19	gi|190571550	11 kDa	3\38	3\40	3\30	3\37	Ribosome stucture/biogenesis/Translation	0.515421	0.515421	0.515421	0.515421	0.52 (0)	0.5	0.5	0.5	0.5	0.5 (0)
ribosomal protein L22	gi|190571551	13 kDa	4\24	4\17	2\16	3\16	Ribosome stucture/biogenesis/Translation	0.845039	0.845039	-0.271391	0.381679	0.45 (0.53)	0.83	0.83	-0.28	0.37	0.44 (0.52)
ribosomal protein S3	gi|190571552	23 kDa	3\10	2\7	5\22	6\25	Ribosome stucture/biogenesis/Translation	-0.0747368	-0.727542	0.747701	1.04124	0.25 (0.8)	-0.08	-0.73	0.73	1.02	0.24 (0.8)
ribosomal protein L29	gi|190571554	8 kDa	1\13				Ribosome stucture/biogenesis/Translation	-1.00004				-1 (-)	-1				-1 (-)
ribosomal protein S17	gi|190571555	9 kDa	4\39	3\36	3\42	3\28	Ribosome stucture/biogenesis/Translation	1.13974	0.676171	0.676171	0.676171	0.79 (0.23)	1.12	0.66	0.66	0.66	0.78 (0.23)
ribosomal protein L14	gi|190571556	13 kDa	4\35	6\55	5\48	5\45	Ribosome stucture/biogenesis/Translation	0.845039	1.49811	1.20445	1.20445	1.19 (0.27)	0.83	1.48	1.19	1.19	1.17 (0.27)
ribosomal protein L24	gi|190571557	11 kDa	2\20	2\20	3\34	4\36	Ribosome stucture/biogenesis/Translation	-0.137771	-0.137771	0.515421	0.978869	0.3 (0.54)	-0.15	-0.15	0.5	0.96	0.29 (0.54)
ribosomal protein S8	gi|190571560	15 kDa	3\17	3\21	2\17	4\27	Ribosome stucture/biogenesis/Translation	0.267159	0.267159	-0.385822	0.730457	0.22 (0.46)	0.26	0.26	-0.39	0.72	0.21 (0.46)
ribosomal protein L6	gi|190571561	20 kDa	2\9		2\10	2\16	Ribosome stucture/biogenesis/Translation	-0.615816		-0.615816	-0.615816	-0.62 (0)	-0.62		-0.62	-0.62	-0.62 (0)
ribosomal protein L18	gi|190571562	14 kDa	4\28	3\21	2\20	3\27	Ribosome stucture/biogenesis/Translation	0.785694	0.322368	-0.330655	0.322368	0.27 (0.46)	0.77	0.31	-0.34	0.31	0.26 (0.46)
ribosomal protein S5	gi|190571563	18 kDa	3\19	5\33	5\26	6\26	Ribosome stucture/biogenesis/Translation	0.121302	0.943846	0.943846	1.23742	0.81 (0.48)	0.11	0.93	0.93	1.22	0.8 (0.48)
ribosomal protein L15	gi|190571564	17 kDa	2\15	4\36	2\15	3\17	Ribosome stucture/biogenesis/Translation	-0.485893	0.630275	-0.485893	0.167024	-0.04 (0.54)	-0.49	0.62	-0.49	0.16	-0.05 (0.54)
ribosomal protein S13	gi|190571567	14 kDa	3\15	2\8	3\16	4\23	Ribosome stucture/biogenesis/Translation	0.322368	-0.330655	0.322368	0.785694	0.27 (0.46)	0.31	-0.34	0.31	0.77	0.26 (0.46)
ribosomal protein S11	gi|190571568	14 kDa	2\18	2\18	1\9	2\18	Ribosome stucture/biogenesis/Translation	-0.330655	-0.330655	-1.447	-0.330655	-0.61 (0.56)	-0.34	-0.34	-1.45	-0.34	-0.61 (0.55)
ribosomal protein L17	gi|190571570	16 kDa	2\26	3\28	4\32	2\23	Ribosome stucture/biogenesis/Translation	-0.437423	0.215523	0.678796	-0.437423	0 (0.54)	-0.44	0.2	0.66	-0.44	0 (0.54)
arginyl-tRNA synthetase	gi|190571604	64 kDa	14\31	9\21	14\29	16\29	Ribosome stucture/biogenesis/Translation	1.58729	0.875805	1.58729	1.80232	1.46 (0.4)	1.57	0.86	1.57	1.78	1.45 (0.4)
ribosomal protein S2	gi|190571619	30 kDa	6\20	5\19	11\39	11\39	Ribosome stucture/biogenesis/Translation	0.828706	0.535185	1.80453	1.80453	1.24 (0.66)	0.81	0.52	1.78	1.78	1.23 (0.65)
translation elongation factor Ts	gi|190571620	31 kDa	11\44	4\19	10\46	15\53	Ribosome stucture/biogenesis/Translation	1.77831	0.149723	1.62487	2.27763	1.46 (0.92)	1.76	0.14	1.6	2.25	1.44 (0.91)
ribosome recycling factor	gi|190571622	21 kDa	8\43	6\36	10\58	8\51	Ribosome stucture/biogenesis/Translation	1.57723	1.11404	1.93651	1.57723	1.55 (0.34)	1.56	1.1	1.91	1.56	1.53 (0.33)
translation initiation factor IF-2	gi|190571749	86 kDa	20\35	11\19	14\19	20\28	Ribosome stucture/biogenesis/Translation	1.92584	0.962881	1.35133	1.92584	1.54 (0.47)	1.91	0.95	1.34	1.91	1.52 (0.47)
ribosomal protein L1	gi|42519939	24 kDa	2\11	3\16	2\11		Ribosome stucture/biogenesis/Translation	-0.761565	-0.10877	-0.761565		-0.54 (0.38)	-0.76	-0.12	-0.76		-0.55 (0.37)
ribosomal protein L10	gi|42519940	19 kDa	6\35	4\24	2\12	3\12	Ribosome stucture/biogenesis/Translation	1.19414	0.541273	-0.574811	0.0780563	0.31 (0.75)	1.18	0.53	-0.58	0.07	0.3 (0.74)
(dimethylallyl)adenosine tRNA methylthiotransferase	gi|42520296	50 kDa	2\8		2\5		Ribosome stucture/biogenesis/Translation	-1.34857		-1.34857		-1.35 (0)	-1.35		-1.35		-1.35 (0)
ribosomal protein L5	gi|42520518	20 kDa	2\11	3\20	5\25	6\29	Ribosome stucture/biogenesis/Translation	-0.615816	0.0370324	0.859524	1.15308	0.36 (0.8)	-0.62	0.03	0.84	1.14	0.35 (0.8)
ribosomal protein L16	gi|42520523	15 kDa	3\30	3\18	3\18	3\18	Ribosome stucture/biogenesis/Translation	0.267159	0.267159	0.267159	0.267159	0.27 (0)	0.26	0.26	0.26	0.26	0.26 (0)
ribosomal protein L2	gi|42520527	30 kDa	6\22	3\10	3\12	4\15	Ribosome stucture/biogenesis/Translation	0.828706	-0.287199	-0.287199	0.175943	0.11 (0.53)	0.81	-0.29	-0.29	0.17	0.1 (0.52)
translation elongation factor Tu	gi|42520532	43 kDa	19\64	16\44	35\73	33\77	Ribosome stucture/biogenesis/Translation	2.39663	2.11996	3.38018	3.28545	2.8 (0.63)	2.37	2.1	3.35	3.25	2.77 (0.63)
ribosomal protein L33	gi|42520752	8 kDa	1\11		2\23	2\23	Ribosome stucture/biogenesis/Translation	-1.00004		0.117097	0.117097	-0.26 (0.64)	-1		0.11	0.11	-0.26 (0.64)
threonyl-tRNA synthetase	gi|42520791	72 kDa	12\25	9\18	8\15	11\20	Ribosome stucture/biogenesis/Translation	1.24497	0.781672	0.591988	1.10484	0.93 (0.3)	1.23	0.77	0.58	1.09	0.92 (0.3)
ribosomal binding factor A	gi|42521110	13 kDa	2\20				Ribosome stucture/biogenesis/Translation	-0.271391				-0.27 (-)	-0.28				-0.28 (-)
translation elongation factor G	gi|42529934	76 kDa	26\50	12\20	19\31	20\31	Ribosome stucture/biogenesis/Translation	2.44703	1.20178	1.94187	2.02448	1.9 (0.52)	2.42	1.19	1.92	2	1.88 (0.51)
peptidyl-tRNA hydrolase	gi|58584354	20 kDa		2\19			Ribosome stucture/biogenesis/Translation		-0.615816			-0.62 (-)		-0.62			-0.62 (-)
ribosomal large subunit pseudouridine synthase C	gi|58584466	34 kDa	7\26	2\7			Ribosome stucture/biogenesis/Translation	0.976786	-1.04004			-0.03 (1.43)	0.96	-1.04			-0.04 (1.42)
methylase of polypeptide chain release factor	gi|58584543	36 kDa	2\9				Ribosome stucture/biogenesis/Translation	-1.08575				-1.09 (-)	-1.09				-1.09 (-)
protein chain release factor B	gi|58584553	38 kDa	6\26	2\10			Ribosome stucture/biogenesis/Translation	0.639685	-1.129			-0.24 (1.25)	0.63	-1.13			-0.25 (1.24)
ribosomal protein S14	gi|58584586	12 kDa	2\29		1\13		Ribosome stucture/biogenesis/Translation	-0.207373		-1.3239		-0.77 (0.79)	-0.22		-1.32		-0.77 (0.78)
isoleucyl-tRNA synthetase	gi|58584620	123 kDa	12\18		4\5	7\9	Ribosome stucture/biogenesis/Translation	0.817116		-0.953259	-0.051458	-0.06 (0.89)	0.81		-0.95	-0.06	-0.07 (0.88)
tRNA-dihydrouridine synthase	gi|58584719	34 kDa	2\11				Ribosome stucture/biogenesis/Translation	-1.04004				-1.04 (-)	-1.04				-1.04 (-)
seryl-tRNA synthetase	gi|58584721	49 kDa	10\24	4\16	3\9	7\22	Ribosome stucture/biogenesis/Translation	1.25887	-0.216397	-0.679579	0.684611	0.26 (0.87)	1.24	-0.22	-0.68	0.67	0.25 (0.87)
23S rRNA methylase	gi|58584834	25 kDa	3\19	2\15		2\13	Ribosome stucture/biogenesis/Translation	-0.141412	-0.794199		-0.794199	-0.58 (0.38)	-0.15	-0.8		-0.8	-0.58 (0.37)
queuine tRNA-ribosyltransferase	gi|58584850	45 kDa	2\7	2\9			Ribosome stucture/biogenesis/Translation	-1.26425	-1.26425			-1.26 (0)	-1.26	-1.26			-1.26 (0)
cysteinyl-tRNA synthetase	gi|58584937	50 kDa	2\5				Ribosome stucture/biogenesis/Translation	-1.34857				-1.35 (-)	-1.35				-1.35 (-)
valyl-tRNA synthetase	gi|58585043	99 kDa	10\11	2\3	5\7	8\10	Ribosome stucture/biogenesis/Translation	0.696849	-1.89595	-0.419807	0.337366	-0.32 (1.15)	0.69	-1.89	-0.42	0.33	-0.32 (1.14)
probable dioxygenase	gi|190570585	52 kDa	6\18		4\11	6\15	Secondary metabolite synthesis/catabolism	0.388911		-0.263926	0.388911	0.17 (0.38)	0.38		-0.27	0.38	0.16 (0.37)
4-diphosphocytidyl-2C-methyl-D-erythritol kinase	gi|190570632	32 kDa	5\22	5\23	3\15	4\20	Secondary metabolite synthesis/catabolism	0.483575	0.483575	-0.338805	0.124335	0.19 (0.39)	0.47	0.47	-0.34	0.12	0.18 (0.39)
4-hydroxy-3-methylbut-2-en-1-yl diphosphate synthase	gi|190570649	47 kDa	5\18	5\15	3\11	3\9	Secondary metabolite synthesis/catabolism	0.176197	0.176197	-0.646242	-0.646242	-0.24 (0.47)	0.17	0.17	-0.65	-0.65	-0.24 (0.47)
octaprenyl-diphosphate synthase	gi|190570943	37 kDa	2\12	3\16	2\9	2\9	Secondary metabolite synthesis/catabolism	-1.10767	-0.454902	-1.10767	-1.10767	-0.94 (0.33)	-1.11	-0.46	-1.11	-1.11	-0.94 (0.32)
geranyltranstransferase	gi|190571159	28 kDa				2\7	Secondary metabolite synthesis/catabolism				-0.884801	-0.88 (-)				-0.89	-0.89 (-)
isoprenoid biosynthesis protein with amidotransferase-like domain	gi|190571210	26 kDa	9\44	5\25	8\44	9\43	Secondary metabolite synthesis/catabolism	1.59594	0.649631	1.40631	1.59594	1.31 (0.45)	1.58	0.64	1.39	1.58	1.29 (0.45)
nitroreductase family protein	gi|190571352	22 kDa		2\14		3\18	Secondary metabolite synthesis/catabolism		-0.692007		-0.0391897	-0.37 (0.46)		-0.7		-0.05	-0.37 (0.46)
4-hydroxy-3-methylbut-2-enyl diphosphate reductase (aka LytB penicillin tolerance)	gi|58584307	34 kDa	3\12	3\10		6\25	Secondary metabolite synthesis/catabolism	-0.387283	-0.387283		0.728618	-0.02 (0.64)	-0.39	-0.39		0.72	-0.02 (0.64)
protocatechuate 3,4-dioxygenase subunit beta	gi|58584888	21 kDa	2\13				Secondary metabolite synthesis/catabolism	-0.654819				-0.65 (-)	-0.66				-0.66 (-)
GTP-binding protein TypA	gi|190570624	67 kDa	14\33	12\24	15\25	12\24	Signal transduction	1.5507	1.30247	1.66181	1.30247	1.45 (0.18)	1.53	1.29	1.64	1.29	1.44 (0.18)
Putative dnaK suppressor	gi|190570647	15 kDa	3\34		2\22		Signal transduction	0.267159		-0.385822		-0.06 (0.46)	0.26		-0.39		-0.07 (0.46)
response regulator PleD	gi|190570797	52 kDa	6\18		3\8	4\11	Signal transduction	0.388911		-0.727121	-0.263926	-0.2 (0.56)	0.38		-0.73	-0.27	-0.21 (0.56)
two component transcriptional regulator, CtrA	gi|190570997	29 kDa	9\44	8\40	13\57	13\45	Signal transduction	1.50858	1.31896	2.10059	2.10059	1.76 (0.4)	1.49	1.3	2.08	2.08	1.74 (0.4)
sensor histidine kinase	gi|190571186	55 kDa	8\23			2\5	Signal transduction	0.807274			-1.42486	-0.31 (1.58)	0.79			-1.42	-0.31 (1.57)
histidine kinase and receiver domain -membrane signal transduction	gi|190571360	93 kDa	5\9		2\3	2\3	Signal transduction	-0.369752		-1.84578	-1.84578	-1.35 (0.85)	-0.37		-1.84	-1.84	-1.35 (0.85)
bolA protein	gi|42520749	11 kDa		1\18		1\18	Signal transduction		-1.25441		-1.25441	-1.25 (0)		-1.26		-1.26	-1.26 (0)
Putative ribonuclease D	gi|190570587	46 kDa	8\30		2\5	3\9	Transcription/Post-transcriptional modification	0.950103		-1.28184	-0.629038	-0.32 (1.15)	0.94		-1.28	-0.63	-0.33 (1.14)
ribonuclease, Rne/Rng family protein	gi|190570603	66 kDa	16\30	15\26	4\8	12\18	Transcription/Post-transcriptional modification	1.77775	1.67382	-0.454661	1.31448	1.08 (1.04)	1.76	1.65	-0.46	1.3	1.06 (1.03)
metallo-beta-lactamase family protein	gi|190570673	60 kDa	18\36	11\26	20\44	21\46	Transcription/Post-transcriptional modification	2.04351	1.25051	2.21316	2.29173	1.95 (0.48)	2.02	1.23	2.19	2.27	1.93 (0.47)
Putative XRE family transcriptional regulator	gi|190570687	35 kDa	3\12				Transcription/Post-transcriptional modification	-0.410464				-0.41 (-)	-0.42				-0.42 (-)
Putative XRE family transcriptional regulator	gi|190570721	35 kDa	3\15				Transcription/Post-transcriptional modification	-0.410464				-0.41 (-)	-0.42				-0.42 (-)
Putative transcriptional regulator	gi|190570881	38 kDa			2\8		Transcription/Post-transcriptional modification			-1.129		-1.13 (-)			-1.13		-1.13 (-)
transcription termination factor Rho	gi|190570947	52 kDa	19\46	7\20	18\43	22\46	Transcription/Post-transcriptional modification	2.24483	0.637108	2.15778	2.48088	1.88 (0.84)	2.22	0.63	2.13	2.45	1.86 (0.83)
DNA-directed RNA polymerase, beta/beta' subunits	gi|190570968	319 kDa	56\30		83\34	94\35	Transcription/Post-transcriptional modification	2.54153		3.17684	3.37777	3.03 (0.44)	2.52		3.15	3.35	3.01 (0.43)
transcription antiterminator	gi|190570973	33 kDa	3\13	3\12	4\17	5\22	Transcription/Post-transcriptional modification	-0.363411	-0.363411	0.099729	0.458969	-0.04 (0.4)	-0.37	-0.37	0.09	0.45	-0.05 (0.4)
hypothetical protein WPa_0581	gi|190570993	45 kDa	2\9	2\8			Transcription/Post-transcriptional modification	-1.26425	-1.26425			-1.26 (0)	-1.26	-1.26			-1.26 (0)
glucose-inhibited division protein A	gi|190571050	76 kDa	5\14				Transcription/Post-transcriptional modification	-0.208191				-0.21 (-)	-0.21				-0.21 (-)
ribonuclease III	gi|190571105	26 kDa	3\14	2\16	7\39	4\14	Transcription/Post-transcriptional modification	-0.172774	-0.825554	1.19133	0.29038	0.12 (0.85)	-0.18	-0.83	1.17	0.28	0.11 (0.84)
Putative transcriptional regulator (T4SS)	gi|190571445	11 kDa	2\28	2\29	4\33	3\33	Transcription/Post-transcriptional modification	-0.137771	-0.137771	0.978869	0.515421	0.3 (0.54)	-0.15	-0.15	0.96	0.5	0.29 (0.54)
DNA-directed RNA polymerase subunit omega	gi|190571446	15 kDa	4\37	5\38	6\40	5\35	Transcription/Post-transcriptional modification	0.730457	1.08982	1.38344	1.08982	1.07 (0.27)	0.72	1.07	1.36	1.07	1.06 (0.27)
ATP-dependent DNA/RNA helicase, DeaD/DeaH box family	gi|190571463	46 kDa	7\23	5\17	3\9	4\12	Transcription/Post-transcriptional modification	0.735117	0.193394	-0.629038	-0.165868	0.03 (0.58)	0.72	0.18	-0.63	-0.17	0.03 (0.57)
Putative transcriptional activator, tenA family	gi|190571524	26 kDa	4\17	2\14		2\12	Transcription/Post-transcriptional modification	0.29038	-0.825554		-0.825554	-0.45 (0.64)	0.28	-0.83		-0.83	-0.46 (0.64)
DNA-directed RNA polymerase, alpha subunit	gi|190571569	39 kDa	4\9	4\13	3\13	4\14	Transcription/Post-transcriptional modification	-0.0338543	-0.0338543	-0.497003	-0.0338543	-0.15 (0.23)	-0.04	-0.04	-0.5	-0.04	-0.16 (0.23)
transcription elongation factor GreA	gi|190571574	18 kDa	7\53	6\42	8\52	7\52	Transcription/Post-transcriptional modification	1.48564	1.23742	1.70066	1.48564	1.48 (0.19)	1.46	1.22	1.68	1.46	1.46 (0.19)
transcription elongation factor NusA	gi|190571750	57 kDa	8\16	9\20	11\26	11\22	Transcription/Post-transcriptional modification	0.778724	0.968376	1.29149	1.29149	1.08 (0.25)	0.77	0.95	1.27	1.27	1.07 (0.25)
hypothetical protein WD0033	gi|42519950	47 kDa	2\6				Transcription/Post-transcriptional modification	-1.29905				-1.3 (-)	-1.3				-1.3 (-)
Putative XRE family transcriptional regulator	gi|42520148	35 kDa				2\6	Transcription/Post-transcriptional modification				-1.06322	-1.06 (-)				-1.06	-1.06 (-)
Putative XRE family transcriptional regulator	gi|42520477	34 kDa	2\8				Transcription/Post-transcriptional modification	-1.04004				-1.04 (-)	-1.04				-1.04 (-)
RNA polymerase sigma factor RpoD	gi|42521092	73 kDa	11\19	7\14	7\15	15\22	Transcription/Post-transcriptional modification	1.09382	0.365913	0.365913	1.59332	0.85 (0.6)	1.08	0.36	0.36	1.57	0.84 (0.6)
TrmH family RNA methyltransferase	gi|58584746	28 kDa	4\23	2\15		2\11	Transcription/Post-transcriptional modification	0.231115	-0.884801		-0.884801	-0.51 (0.64)	0.22	-0.89		-0.89	-0.52 (0.64)
ribonuclease D	gi|58584866	24 kDa	7\47	2\14		4\27	Transcription/Post-transcriptional modification	1.25537	-0.761565		0.354396	0.28 (1.01)	1.24	-0.76		0.34	0.27 (1)
RNase P protein component	gi|58584949	14 kDa	2\22				Transcription/Post-transcriptional modification	-0.330655				-0.33 (-)	-0.34				-0.34 (-)
cold shock protein	gi|58584964	10 kDa	3\39	2\19	2\27	2\27	Transcription/Post-transcriptional modification	0.591757	-0.0615139	-0.0615139	-0.0615139	0.1 (0.33)	0.58	-0.07	-0.07	-0.07	0.09 (0.32)
Putative transcriptional regulator MerR family	gi|58699047	13 kDa	2\24		1\12		Transcription/Post-transcriptional modification	-0.271391		-1.38782		-0.83 (0.79)	-0.28		-1.39		-0.83 (0.78)
transcriptional regulator	gi|58699289	14 kDa	1\7				Transcription/Post-transcriptional modification	-1.447				-1.45 (-)	-1.45				-1.45 (-)
ABC transporter	gi|42520468	67 kDa	1\2			1\2	Transporter						-2.68			-2.68	-2.68 (0)
phosphate ABC transporter, ATP-binding protein	gi|190570575	28 kDa	4\18	4\24	4\22	7\34	Transporters	0.231115	0.231115	0.231115	1.13206	0.46 (0.45)	0.22	0.22	0.22	1.12	0.44 (0.45)
Cation ABC transporter ATP-binding protein	gi|190570608	26 kDa	4\21	7\37			Transporters	0.29038	1.19133			0.74 (0.64)	0.28	1.17			0.73 (0.63)
major facilitator family transporter	gi|190570816	46 kDa	2\9				Transporters	-1.28184				-1.28 (-)	-1.28				-1.28 (-)
putative monovalent cation/H+ antiporter subunit E	gi|190570925	19 kDa	2\16				Transporters	-0.574811				-0.57 (-)	-0.58				-0.58 (-)
periplasmic divalent cation tolerance protein	gi|190570957	13 kDa	4\44		2\26	3\37	Transporters	0.845039		-0.271391	0.381679	0.32 (0.56)	0.83		-0.28	0.37	0.31 (0.56)
iron compound ABC transporter, periplasmic iron compound-binding protein	gi|190571080	38 kDa	12\39	11\36	13\47	15\43	Transporters	1.7556	1.61552	1.88446	2.11484	1.84 (0.21)	1.73	1.6	1.86	2.09	1.82 (0.21)
ABC transporter ATP-binding protein	gi|190571224	24 kDa	2\14				Transporters	-0.761565				-0.76 (-)	-0.76				-0.76 (-)
Major facilitator superfamily protein	gi|190571237	46 kDa	4\12			2\6	Transporters	-0.165868			-1.28184	-0.72 (0.79)	-0.17			-1.28	-0.73 (0.78)
CBS domain protein	gi|190571244	31 kDa				2\8	Transporters				-0.966179	-0.97 (-)				-0.97	-0.97 (-)
phosphate ABC transporter permease	gi|190571278	46 kDa	3\11		2\6	2\6	Transporters	-0.629038		-1.28184	-1.28184	-1.06 (0.38)	-0.63		-1.28	-1.28	-1.06 (0.37)
glutathione-regulated potassium-efflux system protein	gi|190571300	62 kDa				3\5	Transporters				-0.86788	-0.87 (-)				-0.87	-0.87 (-)
ABC transporter ATP-binding protein	gi|190571417	26 kDa	2\12				Transporters	-0.825554				-0.83 (-)	-0.83				-0.83 (-)
sodium/alanine symporter family protein	gi|190571493	53 kDa	2\8		2\7	3\9	Transporters	-1.39521		-1.39521	-0.742362	-1.18 (0.38)	-1.39		-1.39	-0.74	-1.18 (0.37)
efflux transporter, RND family, MFP subunit	gi|190571583	40 kDa	5\18				Transporters	0.305148				0.31 (-)	0.3				0.3 (-)
ABC transporter permease	gi|190571600	63 kDa				2\4	Transporters				-1.5336	-1.53 (-)				-1.53	-1.53 (-)
phosphate ABC transporter, periplasmic phosphate-binding protein	gi|190571623	39 kDa	8\35	5\21	2\7	5\18	Transporters	1.08206	0.325391	-1.14977	0.325391	0.15 (0.93)	1.07	0.32	-1.15	0.32	0.14 (0.93)
magnesium transporter	gi|190571742	51 kDa			2\5	2\4	Transporters			-1.36442	-1.36442	-1.36 (0)			-1.36	-1.36	-1.36 (0)
sodium/glutamate symporter family protein	gi|42520124	44 kDa			2\8		Transporters			-1.24627		-1.25 (-)			-1.24		-1.24 (-)
multidrug resistance protein D	gi|42521113	114 kDa	3\4				Transporters	-1.35588				-1.36 (-)	-1.35				-1.35 (-)
Mg2+/Co2+ transporter	gi|58584331	49 kDa	3\9				Transporters	-0.679579				-0.68 (-)	-0.68				-0.68 (-)
cation efflux family protein	gi|58698457	36 kDa	2\10				Transporters	-1.08575				-1.09 (-)	-1.09				-1.09 (-)

## Sheet: Univariable Model
Number of Observations Read	1984
Number of Observations Used	1984
Analysis of Variance
Source	DF	Sum of	Mean	F Value	Pr > F
		Squares	Square
Model	1	221.85	221.85	565.94	<.0001
Error	1982	776.945	0.392
Corrected Total	1983	998.795
Root MSE	0.6261	R-Square	0.2221
Dependent Mean	1.32685	Adj R-Sq	0.2217
Coeff Var	47.1869
Parameter Estimates
Variable	DF	Parameter	Standard	t Value	Pr > |t|
		Estimate	Error
Intercept	1	-0.40247	0.07404	-5.44	<.0001
LogMW	1	0.4953	0.02082	23.79	<.0001
LogPeptides = -0.40247 + 0.4953 * LogMW

## Sheet: Multivariable Model
Number of Observations Read	1984
Number of Observations Used	1984
Analysis of Variance
Source	DF	Sum of	Mean	F Value	Pr > F
		Squares	Square
Model	23	339.062	14.7418	43.8	<.0001			LogPeptides = -0.70667 + 0.47125 * logMW + Run + Class
Error	1960	659.733	0.3366
Corrected Total	1983	998.795
Root MSE	0.58017	R-Square	0.3395
Dependent Mean	1.32685	Adj R-Sq	0.3317
Coeff Var	43.7254
Parameter Estimates
Variable	DF	Parameter	Standard	t Value	Pr > |t|
		Estimate	Error
Intercept	1	-0.70667	0.07588	-9.31	<.0001
LogMW	1	0.47125	0.02047	23.02	<.0001
Run2	1	-0.09334	0.0365	-2.56	0.0106
Run3	1	0.03153	0.03668	0.86	0.3901
Run4	1	0.16807	0.03504	4.8	<.0001
Class2	1	0.39455	0.08014	4.92	<.0001
Class3	1	0.37077	0.09444	3.93	<.0001
Class4	1	0.35028	0.06497	5.39	<.0001
Class5	1	0.49313	0.10752	4.59	<.0001
Class6	1	0.19452	0.07673	2.54	0.0113
Class7	1	0.19042	0.05725	3.33	0.0009
Class8	1	0.47455	0.06159	7.7	<.0001
Class9	1	0.33381	0.06987	4.78	<.0001
Class10	1	0.29776	0.18718	1.59	0.1118
Class11	1	0.26914	0.09459	2.85	0.0045
Class12	1	0.35037	0.07174	4.88	<.0001
Class13	1	0.39239	0.06607	5.94	<.0001
Class14	1	0.16594	0.07903	2.1	0.0359
Class15	1	0.89678	0.06362	14.1	<.0001
Class16	1	0.52326	0.04801	10.9	<.0001
Class17	1	0.33542	0.11968	2.8	0.0051
Class18	1	0.49755	0.1351	3.68	0.0002
Class19	1	0.61817	0.07456	8.29	<.0001
Class20	1	0.11379	0.09785	1.16	0.245
